# Supplementary material for: From Cell Differentiation to Cell Collectives: Bacillus subtilis Uses Division of Labor to Migrate
Source: PLoS Biol. 2015 Apr 20;13(4):e1002141. doi: 10.1371/journal.pbio.1002141 (PMC4403855; doi:10.1371/journal.pbio.1002141)
Supplement: S1 Data — This is an excel file containing the data of Figs 3, 10, S2, S9–S11, S13, and S15. (XLSX) [file pbio.1002141.s001.xlsx]

## Sheet: Fig. 3A
Data show the numeric values that correspond to Fig. 3A.
Time	CFP	YFP
2	0.600727	0.214976
4	0.142173	0.25231
6	0.422306	0.760952
8	0.156678	0.757197
10	0.295938	1
12	0	0.579838
24	0.339962	0.175934
31	1	0

## Sheet: Fig.10
Data for Fig. 10
Condition	Replicate	Migration rate
A	1	0.365784
A	2	0.344907
A	3	0.343718
A	4	0.371229
A	5	0.37353
A	6	0.380853
A	7	0.343384
A	8	0.324685
A	9	0.369888
A	10	0.389248
B	1	0.86138
B	2	0.754178
B	3	0.709031
B	4	0.872489
B	5	0.748322
B	6	0.760528
B	7	0.951262
B	8	0.836781
B	9	0.765435
B	10	0.829912
C	1	0.470735
C	2	0.4917
C	3	0.514206
C	4	0.49003
C	5	0.466106
C	6	0.50905
C	7	0.536396
C	8	0.503363
C	9	0.491213
C	10	0.497574

## Sheet: Fig. S2
CFP	YFP	Expected	Observed	Log2Ratio		All the data underlyin Fig. S2.
0.01	0.01	0	0	NaN		The columns in the text file are respectively:
0.01	0.03	0	0	NaN
0.01	0.05	0	0	NaN		* CFP expression in AU (x-axis)
0.01	0.07	0	0	NaN		* YFP epxression in AU (y-axis)
0.01	0.09	0	0	NaN		* Expected frequency of gene-expression combination
0.01	0.11	0	0	NaN		* Observed freqeuncy of gene-expression combination
0.01	0.13	0	0	NaN		* LOG2(Observed frequency/Expected frequency)
0.01	0.15	0	0	NaN
0.01	0.17	0	0	NaN
0.01	0.19	0	0	NaN		In the last column, there are many "NaN" (i.e. not a number), which is generated when either the observed or expected frequency is equal to 0
0.01	0.21	0	0	NaN
0.01	0.23	0	0	NaN
0.01	0.25	0	0	NaN
0.01	0.27	0	0	NaN
0.01	0.29	0	0	NaN
0.01	0.31	0	0	NaN
0.01	0.33	0	0	NaN
0.01	0.35	0	0	NaN
0.01	0.37	0	0	NaN
0.01	0.39	0	0	NaN
0.01	0.41	0	0	NaN
0.01	0.43	0	0	NaN
0.01	0.45	0	0	NaN
0.01	0.47	0	0	NaN
0.01	0.49	0	0	NaN
0.01	0.51	0	0	NaN
0.01	0.53	0	0	NaN
0.01	0.55	0	0	NaN
0.01	0.57	0	0	NaN
0.01	0.59	0	0	NaN
0.01	0.61	0	0	NaN
0.01	0.63	0	0	NaN
0.01	0.65	0	0	NaN
0.01	0.67	0	0	NaN
0.01	0.69	0	0	NaN
0.01	0.71	0	0	NaN
0.01	0.73	0	0	NaN
0.01	0.75	0	0	NaN
0.01	0.77	0	0	NaN
0.01	0.79	0	0	NaN
0.01	0.81	0	0	NaN
0.01	0.83	0	0	NaN
0.01	0.85	0	0	NaN
0.01	0.87	0	0	NaN
0.01	0.89	0	0	NaN
0.01	0.91	0	0	NaN
0.01	0.93	0	0	NaN
0.01	0.95	0	0	NaN
0.01	0.97	0	0	NaN
0.01	0.99	0	0	NaN
0.02	0.01	0	0	NaN
0.02	0.03	0	0	NaN
0.02	0.05	0	0	NaN
0.02	0.07	1.76e-10	0	NaN
0.02	0.09	1.86273e-07	1.77127e-05	6.57122
0.02	0.11	2.76706e-06	1.03028e-05	1.89661
0.02	0.13	5.79641e-06	7.10538e-06	0.293751
0.02	0.15	5.17279e-06	0	NaN
0.02	0.17	3.93385e-06	0	NaN
0.02	0.19	2.95306e-06	0	NaN
0.02	0.21	2.55136e-06	0	NaN
0.02	0.23	2.11248e-06	0	NaN
0.02	0.25	1.75976e-06	0	NaN
0.02	0.27	1.47833e-06	0	NaN
0.02	0.29	1.23526e-06	0	NaN
0.02	0.31	1.0191e-06	0	NaN
0.02	0.33	8.33088e-07	0	NaN
0.02	0.35	6.78451e-07	0	NaN
0.02	0.37	5.20106e-07	0	NaN
0.02	0.39	4.43238e-07	0	NaN
0.02	0.41	3.57084e-07	0	NaN
0.02	0.43	2.87434e-07	0	NaN
0.02	0.45	2.29188e-07	0	NaN
0.02	0.47	1.81549e-07	0	NaN
0.02	0.49	1.4254e-07	0	NaN
0.02	0.51	1.10503e-07	0	NaN
0.02	0.53	8.6017e-08	0	NaN
0.02	0.55	6.4695e-08	0	NaN
0.02	0.57	5.3865e-08	0	NaN
0.02	0.59	4.1605e-08	0	NaN
0.02	0.61	3.184e-08	0	NaN
0.02	0.63	2.3928e-08	0	NaN
0.02	0.65	1.759e-08	0	NaN
0.02	0.67	1.3128e-08	0	NaN
0.02	0.69	9.579e-09	0	NaN
0.02	0.71	7.811e-09	0	NaN
0.02	0.73	5.884e-09	0	NaN
0.02	0.75	4.993e-09	0	NaN
0.02	0.77	3.692e-09	0	NaN
0.02	0.79	2.793e-09	0	NaN
0.02	0.81	2.078e-09	0	NaN
0.02	0.83	1.155e-09	0	NaN
0.02	0.85	9.18e-10	0	NaN
0.02	0.87	2.09e-10	0	NaN
0.02	0.89	0	0	NaN
0.02	0.91	0	0	NaN
0.02	0.93	0	0	NaN
0.02	0.95	0	0	NaN
0.02	0.97	0	0	NaN
0.02	0.99	0	0	NaN
0.03	0.01	0	0	NaN
0.03	0.03	0	0	NaN
0.03	0.05	0	0	NaN
0.03	0.07	1.02659e-07	5.02452e-06	5.61305
0.03	0.09	0.000108365	0.00159506	3.87964
0.03	0.11	0.00160975	0.00537598	1.7397
0.03	0.13	0.00337208	0.00381706	0.178823
0.03	0.15	0.00300928	0.00307703	0.0321208
0.03	0.17	0.00228853	0.00239436	0.0652182
0.03	0.19	0.00171795	0.00158942	-0.112186
0.03	0.21	0.00148426	0.00107377	-0.467052
0.03	0.23	0.00122894	0.000643747	-0.932846
0.03	0.25	0.00102375	0.000367957	-1.47625
0.03	0.27	0.000860023	0.000218998	-1.97346
0.03	0.29	0.000718615	0.000117493	-2.61265
0.03	0.31	0.000592866	7.13583e-05	-3.05455
0.03	0.33	0.000484651	3.86736e-05	-3.64753
0.03	0.35	0.000394691	2.04026e-05	-4.2739
0.03	0.37	0.000302573	1.16731e-05	-4.69602
0.03	0.39	0.000257855	8.12043e-06	-4.98886
0.03	0.41	0.000207735	5.53205e-06	-5.23079
0.03	0.43	0.000167215	0	NaN
0.03	0.45	0.000133331	0	NaN
0.03	0.47	0.000105617	0	NaN
0.03	0.49	8.29228e-05	0	NaN
0.03	0.51	6.42855e-05	0	NaN
0.03	0.53	5.00407e-05	0	NaN
0.03	0.55	3.76366e-05	0	NaN
0.03	0.57	3.1336e-05	0	NaN
0.03	0.59	2.42037e-05	0	NaN
0.03	0.61	1.85233e-05	0	NaN
0.03	0.63	1.39202e-05	0	NaN
0.03	0.65	1.02327e-05	0	NaN
0.03	0.67	7.63723e-06	0	NaN
0.03	0.69	5.57264e-06	0	NaN
0.03	0.71	4.54397e-06	0	NaN
0.03	0.73	3.42301e-06	0	NaN
0.03	0.75	2.90453e-06	0	NaN
0.03	0.77	2.14755e-06	0	NaN
0.03	0.79	1.62492e-06	0	NaN
0.03	0.81	1.2091e-06	0	NaN
0.03	0.83	6.71952e-07	0	NaN
0.03	0.85	5.34036e-07	0	NaN
0.03	0.87	1.21325e-07	0	NaN
0.03	0.89	0	0	NaN
0.03	0.91	0	0	NaN
0.03	0.93	0	0	NaN
0.03	0.95	0	0	NaN
0.03	0.97	0	0	NaN
0.03	0.99	0	0	NaN
0.04	0.01	0	0	NaN
0.04	0.03	0	0	NaN
0.04	0.05	0	0	NaN
0.04	0.07	9.8365e-07	0	NaN
0.04	0.09	0.00103832	0.00230773	1.15222
0.04	0.11	0.0154241	0.0299803	0.958832
0.04	0.13	0.0323102	0.0366655	0.182431
0.04	0.15	0.028834	0.0248218	-0.216166
0.04	0.17	0.021928	0.0200207	-0.131281
0.04	0.19	0.0164609	0.0166079	0.0128289
0.04	0.21	0.0142217	0.0152445	0.100191
0.04	0.23	0.0117753	0.0126603	0.104548
0.04	0.25	0.00980924	0.0100675	0.0374931
0.04	0.27	0.00824048	0.00771329	-0.0953813
0.04	0.29	0.00688555	0.00570308	-0.27183
0.04	0.31	0.00568066	0.00412523	-0.461583
0.04	0.33	0.00464378	0.00294274	-0.658138
0.04	0.35	0.00378181	0.00207599	-0.865277
0.04	0.37	0.00289916	0.00135789	-1.09427
0.04	0.39	0.00247069	0.00102749	-1.26579
0.04	0.41	0.00199045	0.000704854	-1.4977
0.04	0.43	0.00160221	0.000514582	-1.63859
0.04	0.45	0.00127753	0.00036273	-1.81639
0.04	0.47	0.00101199	0.000256047	-1.98271
0.04	0.49	0.000794541	0.000179969	-2.14237
0.04	0.51	0.000615963	0.000129521	-2.24966
0.04	0.53	0.000479475	9.13041e-05	-2.3927
0.04	0.55	0.000360622	6.15123e-05	-2.55154
0.04	0.57	0.000300252	4.96361e-05	-2.59671
0.04	0.59	0.000231913	3.50701e-05	-2.72527
0.04	0.61	0.000177484	2.57316e-05	-2.78608
0.04	0.63	0.000133379	1.87278e-05	-2.83228
0.04	0.65	9.8047e-05	1.13686e-05	-3.10842
0.04	0.67	7.31776e-05	6.95312e-06	-3.39567
0.04	0.69	5.33953e-05	0	NaN
0.04	0.71	4.35389e-05	0	NaN
0.04	0.73	3.27983e-05	0	NaN
0.04	0.75	2.78303e-05	0	NaN
0.04	0.77	2.05772e-05	0	NaN
0.04	0.79	1.55695e-05	0	NaN
0.04	0.81	1.15852e-05	0	NaN
0.04	0.83	6.43843e-06	0	NaN
0.04	0.85	5.11697e-06	0	NaN
0.04	0.87	1.16249e-06	0	NaN
0.04	0.89	0	0	NaN
0.04	0.91	0	0	NaN
0.04	0.93	0	0	NaN
0.04	0.95	0	0	NaN
0.04	0.97	0	0	NaN
0.04	0.99	0	0	NaN
0.05	0.01	0	0	NaN
0.05	0.03	0	0	NaN
0.05	0.05	0	0	NaN
0.05	0.07	1.39204e-06	0	NaN
0.05	0.09	0.0014694	0.000642935	-1.19248
0.05	0.11	0.0218278	0.0207232	-0.074917
0.05	0.13	0.0457247	0.0503795	0.139864
0.05	0.15	0.0408052	0.0411915	0.0135923
0.05	0.17	0.031032	0.0282845	-0.133743
0.05	0.19	0.0232951	0.0209033	-0.156295
0.05	0.21	0.0201263	0.0187899	-0.0991197
0.05	0.23	0.0166641	0.0165642	-0.00868199
0.05	0.25	0.0138818	0.0146542	0.0781219
0.05	0.27	0.0116617	0.0128663	0.141817
0.05	0.29	0.00974427	0.0109713	0.171104
0.05	0.31	0.00803913	0.00919847	0.194354
0.05	0.33	0.00657177	0.00745095	0.181143
0.05	0.35	0.00535192	0.00591452	0.144203
0.05	0.37	0.00410283	0.00442416	0.108786
0.05	0.39	0.00349646	0.00355898	0.0255692
0.05	0.41	0.00281684	0.00268928	-0.0668543
0.05	0.43	0.0022674	0.00200275	-0.179058
0.05	0.45	0.00180793	0.00148949	-0.279523
0.05	0.47	0.00143214	0.00109458	-0.38779
0.05	0.49	0.00112442	0.000823463	-0.4494
0.05	0.51	0.000871697	0.000621213	-0.488738
0.05	0.53	0.000678541	0.000461038	-0.557552
0.05	0.55	0.000510344	0.000336592	-0.600468
0.05	0.57	0.000424909	0.000260057	-0.708327
0.05	0.59	0.000328198	0.000196819	-0.737695
0.05	0.61	0.000251171	0.000149467	-0.748848
0.05	0.63	0.000188755	0.000113432	-0.734681
0.05	0.65	0.000138754	8.4351e-05	-0.718051
0.05	0.67	0.000103559	5.34426e-05	-0.954393
0.05	0.69	7.55638e-05	3.88258e-05	-0.960678
0.05	0.71	6.16153e-05	3.2025e-05	-0.944091
0.05	0.73	4.64153e-05	2.12654e-05	-1.12609
0.05	0.75	3.93848e-05	1.80172e-05	-1.12826
0.05	0.77	2.91203e-05	1.54288e-05	-0.916398
0.05	0.79	2.20336e-05	9.44e-06	-1.22284
0.05	0.81	1.63951e-05	7.96817e-06	-1.04094
0.05	0.83	9.11152e-06	6.34409e-06	-0.522279
0.05	0.85	7.24141e-06	5.78581e-06	-0.323752
0.05	0.87	1.64514e-06	0	NaN
0.05	0.89	0	0	NaN
0.05	0.91	0	0	NaN
0.05	0.93	0	0	NaN
0.05	0.95	0	0	NaN
0.05	0.97	0	0	NaN
0.05	0.99	0	0	NaN
0.06	0.01	0	0	NaN
0.06	0.03	0	0	NaN
0.06	0.05	0	0	NaN
0.06	0.07	9.25221e-07	0	NaN
0.06	0.09	0.00097664	0.000185247	-2.39837
0.06	0.11	0.0145079	0.00741766	-0.967801
0.06	0.13	0.030391	0.0277527	-0.131013
0.06	0.15	0.0271213	0.0302617	0.158068
0.06	0.17	0.0206255	0.02422	0.231769
0.06	0.19	0.0154831	0.017592	0.184221
0.06	0.21	0.013377	0.014563	0.122556
0.06	0.23	0.0110759	0.0114905	0.0530256
0.06	0.25	0.00922657	0.00923659	0.00156529
0.06	0.27	0.00775099	0.0075216	-0.0433413
0.06	0.29	0.00647654	0.00618985	-0.0653195
0.06	0.31	0.00534322	0.00521459	-0.0351574
0.06	0.33	0.00436794	0.00440234	0.0113183
0.06	0.35	0.00355716	0.00374951	0.0759737
0.06	0.37	0.00272695	0.00294462	0.110793
0.06	0.39	0.00232393	0.00252129	0.117597
0.06	0.41	0.00187222	0.00201336	0.104858
0.06	0.43	0.00150703	0.00156181	0.0515091
0.06	0.45	0.00120165	0.00120979	0.00974672
0.06	0.47	0.000951874	0.000961611	0.014683
0.06	0.49	0.000747345	0.000764945	0.0335821
0.06	0.51	0.000579375	0.000577566	-0.00451209
0.06	0.53	0.000450994	0.00045444	0.0109819
0.06	0.55	0.000339201	0.000330502	-0.0374823
0.06	0.57	0.000282417	0.000263965	-0.097479
0.06	0.59	0.000218137	0.000196667	-0.149482
0.06	0.61	0.000166942	0.000142412	-0.229272
0.06	0.63	0.000125456	0.000105109	-0.255299
0.06	0.65	9.2223e-05	7.68396e-05	-0.263277
0.06	0.67	6.88308e-05	5.38994e-05	-0.352786
0.06	0.69	5.02236e-05	3.87243e-05	-0.375125
0.06	0.71	4.09527e-05	3.11114e-05	-0.396515
0.06	0.73	3.085e-05	2.4006e-05	-0.361875
0.06	0.75	2.61772e-05	2.26357e-05	-0.20971
0.06	0.77	1.93549e-05	1.59363e-05	-0.280375
0.06	0.79	1.46447e-05	1.09626e-05	-0.417786
0.06	0.81	1.0897e-05	8.67871e-06	-0.328384
0.06	0.83	6.05599e-06	7.56215e-06	0.320434
0.06	0.85	4.81302e-06	5.48129e-06	0.187575
0.06	0.87	1.09344e-06	0	NaN
0.06	0.89	0	0	NaN
0.06	0.91	0	0	NaN
0.06	0.93	0	0	NaN
0.06	0.95	0	0	NaN
0.06	0.97	0	0	NaN
0.06	0.99	0	0	NaN
0.07	0.01	0	0	NaN
0.07	0.03	0	0	NaN
0.07	0.05	0	0	NaN
0.07	0.07	4.84189e-07	0	NaN
0.07	0.09	0.000511098	0.000101911	-2.32628
0.07	0.11	0.0075923	0.0024984	-1.60353
0.07	0.13	0.0159043	0.00963114	-0.723638
0.07	0.15	0.0141932	0.012966	-0.130459
0.07	0.17	0.0107938	0.0121273	0.16806
0.07	0.19	0.00810265	0.00993621	0.294301
0.07	0.21	0.00700046	0.00868003	0.310251
0.07	0.23	0.00579624	0.00712878	0.298536
0.07	0.25	0.00482847	0.00593868	0.298574
0.07	0.27	0.00405627	0.00487267	0.264558
0.07	0.29	0.00338932	0.00397825	0.231138
0.07	0.31	0.00279623	0.0032837	0.23184
0.07	0.33	0.00228584	0.00277414	0.279317
0.07	0.35	0.00186154	0.0023097	0.311208
0.07	0.37	0.00142708	0.00187643	0.394928
0.07	0.39	0.00121616	0.00165774	0.446875
0.07	0.41	0.000979773	0.00139199	0.506634
0.07	0.43	0.000788665	0.00113843	0.529566
0.07	0.45	0.000628849	0.000910402	0.533791
0.07	0.47	0.000498137	0.000726728	0.544872
0.07	0.49	0.000391102	0.000565385	0.531688
0.07	0.51	0.0003032	0.000444543	0.552053
0.07	0.53	0.000236015	0.000345575	0.55012
0.07	0.55	0.000177511	0.000254931	0.522194
0.07	0.57	0.000147795	0.000216663	0.551858
0.07	0.59	0.000114156	0.00016251	0.509522
0.07	0.61	8.73643e-05	0.000121502	0.475864
0.07	0.63	6.5654e-05	8.67871e-05	0.402597
0.07	0.65	4.82624e-05	6.15123e-05	0.349976
0.07	0.67	3.60207e-05	4.88748e-05	0.440266
0.07	0.69	2.62831e-05	3.39536e-05	0.369425
0.07	0.71	2.14315e-05	2.97918e-05	0.475187
0.07	0.73	1.61445e-05	1.81695e-05	0.170472
0.07	0.75	1.36991e-05	1.58856e-05	0.213636
0.07	0.77	1.01288e-05	1.38047e-05	0.446695
0.07	0.79	7.66388e-06	9.74452e-06	0.346517
0.07	0.81	5.70267e-06	6.90237e-06	0.275454
0.07	0.83	3.16924e-06	0	NaN
0.07	0.85	2.51876e-06	0	NaN
0.07	0.87	5.72223e-07	0	NaN
0.07	0.89	0	0	NaN
0.07	0.91	0	0	NaN
0.07	0.93	0	0	NaN
0.07	0.95	0	0	NaN
0.07	0.97	0	0	NaN
0.07	0.99	0	0	NaN
0.08	0.01	0	0	NaN
0.08	0.03	0	0	NaN
0.08	0.05	0	0	NaN
0.08	0.07	2.70259e-07	0	NaN
0.08	0.09	0.000285279	8.0646e-05	-1.8227
0.08	0.11	0.00423779	0.00156476	-1.43737
0.08	0.13	0.00887729	0.00403778	-1.13656
0.08	0.15	0.0079222	0.00479801	-0.723465
0.08	0.17	0.00602476	0.00451537	-0.41606
0.08	0.19	0.00452265	0.00379148	-0.254408
0.08	0.21	0.00390744	0.00356822	-0.13102
0.08	0.23	0.00323529	0.00326426	0.0128636
0.08	0.25	0.00269511	0.00316296	0.230933
0.08	0.27	0.00226409	0.00320447	0.50116
0.08	0.29	0.00189182	0.0031016	0.713241
0.08	0.31	0.00156077	0.00276237	0.823648
0.08	0.33	0.00127589	0.00236964	0.89317
0.08	0.35	0.00103906	0.00205518	0.98399
0.08	0.37	0.00079655	0.00170219	1.09556
0.08	0.39	0.000678826	0.00163327	1.26665
0.08	0.41	0.000546879	0.00142189	1.37851
0.08	0.43	0.000440209	0.00125506	1.5115
0.08	0.45	0.000351004	0.00110413	1.65334
0.08	0.47	0.000278045	0.00092913	1.74056
0.08	0.49	0.000218301	0.000763879	1.80702
0.08	0.51	0.000169237	0.000605784	1.83976
0.08	0.53	0.000131736	0.000470173	1.83554
0.08	0.55	9.90814e-05	0.000361461	1.86715
0.08	0.57	8.24946e-05	0.000301776	1.8711
0.08	0.59	6.37184e-05	0.000243258	1.9327
0.08	0.61	4.87641e-05	0.000188242	1.9487
0.08	0.63	3.66461e-05	0.000139265	1.92611
0.08	0.65	2.69386e-05	9.92215e-05	1.88098
0.08	0.67	2.01057e-05	7.71441e-05	1.93995
0.08	0.69	1.46704e-05	5.5422e-05	1.91755
0.08	0.71	1.19624e-05	4.50684e-05	1.91361
0.08	0.73	9.01137e-06	3.44611e-05	1.93515
0.08	0.75	7.64643e-06	2.7305e-05	1.8363
0.08	0.77	5.65361e-06	1.81695e-05	1.68427
0.08	0.79	4.27774e-06	1.42108e-05	1.73206
0.08	0.81	3.18305e-06	9.44e-06	1.56838
0.08	0.83	1.76897e-06	6.14108e-06	1.79558
0.08	0.85	1.4059e-06	5.27828e-06	1.90858
0.08	0.87	3.19397e-07	0	NaN
0.08	0.89	0	0	NaN
0.08	0.91	0	0	NaN
0.08	0.93	0	0	NaN
0.08	0.95	0	0	NaN
0.08	0.97	0	0	NaN
0.08	0.99	0	0	NaN
0.09	0.01	0	0	NaN
0.09	0.03	0	0	NaN
0.09	0.05	0	0	NaN
0.09	0.07	1.54271e-07	0	NaN
0.09	0.09	0.000162845	6.10555e-05	-1.4153
0.09	0.11	0.00241904	0.00123035	-0.975368
0.09	0.13	0.00506738	0.00273034	-0.892157
0.09	0.15	0.00452219	0.00250064	-0.854726
0.09	0.17	0.00343908	0.00205518	-0.742759
0.09	0.19	0.00258164	0.00157937	-0.708938
0.09	0.21	0.00223047	0.00139788	-0.674103
0.09	0.23	0.00184678	0.0012743	-0.53531
0.09	0.25	0.00153843	0.0012676	-0.279363
0.09	0.27	0.0012924	0.00143869	0.154704
0.09	0.29	0.0010799	0.00162302	0.587789
0.09	0.31	0.000890926	0.00155801	0.806323
0.09	0.33	0.000728308	0.00145762	1.00099
0.09	0.35	0.00059312	0.00135048	1.18708
0.09	0.37	0.000454691	0.00112382	1.30545
0.09	0.39	0.000387491	0.0010656	1.45944
0.09	0.41	0.000312172	0.000994753	1.672
0.09	0.43	0.000251282	0.000934814	1.89537
0.09	0.45	0.000200362	0.000854422	2.09234
0.09	0.47	0.000158715	0.000743984	2.22883
0.09	0.49	0.000124612	0.000636337	2.35235
0.09	0.51	9.66047e-05	0.000542039	2.48823
0.09	0.53	7.51985e-05	0.000451953	2.5874
0.09	0.55	5.65582e-05	0.000360598	2.67258
0.09	0.57	4.709e-05	0.00032431	2.78388
0.09	0.59	3.63721e-05	0.000254728	2.80805
0.09	0.61	2.78357e-05	0.000195702	2.81365
0.09	0.63	2.09185e-05	0.000154897	2.88846
0.09	0.65	1.53772e-05	0.000119776	2.96148
0.09	0.67	1.14768e-05	9.45523e-05	3.04239
0.09	0.69	8.37426e-06	7.85144e-05	3.22892
0.09	0.71	6.82843e-06	6.19183e-05	3.18074
0.09	0.73	5.14392e-06	4.83166e-05	3.23158
0.09	0.75	4.36477e-06	3.93841e-05	3.17363
0.09	0.77	3.22722e-06	2.84215e-05	3.13862
0.09	0.79	2.44184e-06	2.45643e-05	3.33052
0.09	0.81	1.81697e-06	1.73067e-05	3.25172
0.09	0.83	1.00977e-06	1.28404e-05	3.66859
0.09	0.85	8.0252e-07	9.59226e-06	3.57926
0.09	0.87	1.8232e-07	5.93807e-06	5.02545
0.09	0.89	0	0	NaN
0.09	0.91	0	0	NaN
0.09	0.93	0	0	NaN
0.09	0.95	0	0	NaN
0.09	0.97	0	0	NaN
0.09	0.99	0	0	NaN
0.1	0.01	0	0	NaN
0.1	0.03	0	0	NaN
0.1	0.05	0	0	NaN
0.1	0.07	7.4446e-08	0	NaN
0.1	0.09	7.85834e-05	5.09557e-05	-0.62498
0.1	0.11	0.00116735	0.00103926	-0.167673
0.1	0.13	0.00244535	0.00229737	-0.0900558
0.1	0.15	0.00218226	0.00189242	-0.205592
0.1	0.17	0.00165959	0.00139986	-0.24554
0.1	0.19	0.00124582	0.000962221	-0.372651
0.1	0.21	0.00107635	0.000767432	-0.488036
0.1	0.23	0.000891196	0.000662983	-0.426771
0.1	0.25	0.000742397	0.000563253	-0.398407
0.1	0.27	0.000623668	0.000555844	-0.166099
0.1	0.29	0.000521122	0.000565385	0.117613
0.1	0.31	0.000429932	0.000523057	0.282862
0.1	0.33	0.000351457	0.000475198	0.435179
0.1	0.35	0.00028622	0.000417949	0.546201
0.1	0.37	0.000219419	0.000352122	0.682391
0.1	0.39	0.00018699	0.000320656	0.778062
0.1	0.41	0.000150644	0.000291879	0.954226
0.1	0.43	0.00012126	0.000263559	1.12002
0.1	0.45	9.6688e-05	0.000221688	1.19712
0.1	0.47	7.65906e-05	0.000202402	1.40198
0.1	0.49	6.01335e-05	0.000167281	1.47603
0.1	0.51	4.66182e-05	0.000144493	1.63203
0.1	0.53	3.62883e-05	0.000120487	1.7313
0.1	0.55	2.72931e-05	0.000100693	1.88336
0.1	0.57	2.27241e-05	8.78022e-05	1.95004
0.1	0.59	1.7552e-05	7.02417e-05	2.0007
0.1	0.61	1.34326e-05	5.93299e-05	2.14302
0.1	0.63	1.00946e-05	4.50176e-05	2.15691
0.1	0.65	7.42053e-06	3.95364e-05	2.41359
0.1	0.67	5.53833e-06	3.32938e-05	2.58773
0.1	0.69	4.04114e-06	2.7305e-05	2.75633
0.1	0.71	3.29517e-06	2.24834e-05	2.77044
0.1	0.73	2.48228e-06	2.13161e-05	3.10221
0.1	0.75	2.1063e-06	1.89308e-05	3.16795
0.1	0.77	1.55735e-06	1.3348e-05	3.09945
0.1	0.79	1.17835e-06	1.06073e-05	3.17022
0.1	0.81	8.76808e-07	8.88172e-06	3.34051
0.1	0.83	4.87283e-07	0	NaN
0.1	0.85	3.87269e-07	0	NaN
0.1	0.87	8.7982e-08	0	NaN
0.1	0.89	0	0	NaN
0.1	0.91	0	0	NaN
0.1	0.93	0	0	NaN
0.1	0.95	0	0	NaN
0.1	0.97	0	0	NaN
0.1	0.99	0	0	NaN
0.11	0.01	0	0	NaN
0.11	0.03	0	0	NaN
0.11	0.05	0	0	NaN
0.11	0.07	4.8672e-08	0	NaN
0.11	0.09	5.13771e-05	4.32921e-05	-0.247022
0.11	0.11	0.000763201	0.00090355	0.243542
0.11	0.13	0.00159875	0.00203975	0.351453
0.11	0.15	0.00142674	0.00160729	0.171906
0.11	0.17	0.00108502	0.00111793	0.0431054
0.11	0.19	0.000814503	0.000724799	-0.168338
0.11	0.21	0.000703707	0.000558584	-0.333199
0.11	0.23	0.000582655	0.000469767	-0.310697
0.11	0.25	0.000485372	0.000380138	-0.352569
0.11	0.27	0.000407748	0.000309591	-0.397312
0.11	0.29	0.000340705	0.000274369	-0.312403
0.11	0.31	0.000281085	0.000225088	-0.320517
0.11	0.33	0.000229779	0.000178091	-0.367633
0.11	0.35	0.000187128	0.00013825	-0.436741
0.11	0.37	0.000143454	0.000104449	-0.457787
0.11	0.39	0.000122252	9.73437e-05	-0.328704
0.11	0.41	9.84897e-05	9.00353e-05	-0.129482
0.11	0.43	7.92789e-05	7.81592e-05	-0.0205227
0.11	0.45	6.32137e-05	6.43544e-05	0.0258018
0.11	0.47	5.00742e-05	5.54727e-05	0.14771
0.11	0.49	3.93147e-05	4.63372e-05	0.237101
0.11	0.51	3.04785e-05	3.96886e-05	0.380931
0.11	0.53	2.37249e-05	3.04516e-05	0.360115
0.11	0.55	1.7844e-05	2.66959e-05	0.581183
0.11	0.57	1.48568e-05	2.2991e-05	0.629946
0.11	0.59	1.14753e-05	1.78649e-05	0.6386
0.11	0.61	8.78211e-06	1.66976e-05	0.927004
0.11	0.63	6.59974e-06	1.20284e-05	0.865963
0.11	0.65	4.85147e-06	8.22194e-06	0.761055
0.11	0.67	3.62091e-06	5.63355e-06	0.637693
0.11	0.69	2.64206e-06	0	NaN
0.11	0.71	2.15435e-06	0	NaN
0.11	0.73	1.62289e-06	0	NaN
0.11	0.75	1.37708e-06	0	NaN
0.11	0.77	1.01818e-06	0	NaN
0.11	0.79	7.70395e-07	0	NaN
0.11	0.81	5.73249e-07	0	NaN
0.11	0.83	3.18581e-07	0	NaN
0.11	0.85	2.53193e-07	0	NaN
0.11	0.87	5.7522e-08	0	NaN
0.11	0.89	0	0	NaN
0.11	0.91	0	0	NaN
0.11	0.93	0	0	NaN
0.11	0.95	0	0	NaN
0.11	0.97	0	0	NaN
0.11	0.99	0	0	NaN
0.12	0.01	0	0	NaN
0.12	0.03	0	0	NaN
0.12	0.05	0	0	NaN
0.12	0.07	4.0212e-08	0	NaN
0.12	0.09	4.2447e-05	3.47656e-05	-0.288002
0.12	0.11	0.000630546	0.000782404	0.311312
0.12	0.13	0.00132086	0.00183126	0.471357
0.12	0.15	0.00117875	0.00146305	0.311716
0.12	0.17	0.00089643	0.000966737	0.108933
0.12	0.19	0.000672931	0.000640956	-0.0702328
0.12	0.21	0.000581393	0.000450379	-0.368372
0.12	0.23	0.000481382	0.000375468	-0.35849
0.12	0.25	0.000401008	0.000297462	-0.430927
0.12	0.27	0.000336876	0.00023529	-0.51778
0.12	0.29	0.000281485	0.000201996	-0.478735
0.12	0.31	0.000232229	0.000162003	-0.519529
0.12	0.33	0.000189841	0.000123025	-0.625842
0.12	0.35	0.000154602	8.64826e-05	-0.838081
0.12	0.37	0.00011852	6.55725e-05	-0.853962
0.12	0.39	0.000101003	5.84671e-05	-0.788705
0.12	0.41	8.13708e-05	4.86718e-05	-0.741424
0.12	0.43	6.54992e-05	4.02977e-05	-0.700781
0.12	0.45	5.22263e-05	2.99441e-05	-0.802505
0.12	0.47	4.13706e-05	2.41075e-05	-0.779123
0.12	0.49	3.24813e-05	1.83217e-05	-0.826054
0.12	0.51	2.5181e-05	1.67991e-05	-0.583945
0.12	0.53	1.96012e-05	1.3145e-05	-0.576434
0.12	0.55	1.47424e-05	9.08473e-06	-0.698459
0.12	0.57	1.22745e-05	6.49635e-06	-0.91796
0.12	0.59	9.48073e-06	7.46065e-06	-0.345698
0.12	0.61	7.25566e-06	7.5114e-06	0.049975
0.12	0.63	5.45261e-06	6.03957e-06	0.147499
0.12	0.65	4.00822e-06	0	NaN
0.12	0.67	2.99154e-06	0	NaN
0.12	0.69	2.18283e-06	0	NaN
0.12	0.71	1.7799e-06	0	NaN
0.12	0.73	1.34081e-06	0	NaN
0.12	0.75	1.13772e-06	0	NaN
0.12	0.77	8.41206e-07	0	NaN
0.12	0.79	6.3649e-07	0	NaN
0.12	0.81	4.7361e-07	0	NaN
0.12	0.83	2.63207e-07	0	NaN
0.12	0.85	2.09185e-07	0	NaN
0.12	0.87	4.7523e-08	0	NaN
0.12	0.89	0	0	NaN
0.12	0.91	0	0	NaN
0.12	0.93	0	0	NaN
0.12	0.95	0	0	NaN
0.12	0.97	0	0	NaN
0.12	0.99	0	0	NaN
0.13	0.01	0	0	NaN
0.13	0.03	0	0	NaN
0.13	0.05	0	0	NaN
0.13	0.07	3.3576e-08	0	NaN
0.13	0.09	3.54421e-05	2.8523e-05	-0.313339
0.13	0.11	0.000526489	0.000669225	0.346088
0.13	0.13	0.00110288	0.00159424	0.531591
0.13	0.15	0.000984227	0.00127719	0.375912
0.13	0.17	0.000748495	0.000823209	0.137265
0.13	0.19	0.000561879	0.000547216	-0.038151
0.13	0.21	0.000485448	0.000384452	-0.336513
0.13	0.23	0.000401941	0.000294264	-0.449872
0.13	0.25	0.000334831	0.000233259	-0.521497
0.13	0.27	0.000281282	0.000182963	-0.620463
0.13	0.29	0.000235033	0.000153324	-0.61628
0.13	0.31	0.000193905	0.000122771	-0.659381
0.13	0.33	0.000158512	9.3385e-05	-0.763328
0.13	0.35	0.000129089	6.84654e-05	-0.914919
0.13	0.37	9.89607e-05	4.78598e-05	-1.04804
0.13	0.39	8.43351e-05	4.2277e-05	-0.99626
0.13	0.41	6.79425e-05	3.43088e-05	-0.985734
0.13	0.43	5.46901e-05	2.50211e-05	-1.12813
0.13	0.45	4.36076e-05	2.06564e-05	-1.07799
0.13	0.47	3.45434e-05	1.4363e-05	-1.26605
0.13	0.49	2.7121e-05	1.14194e-05	-1.24793
0.13	0.51	2.10254e-05	8.72946e-06	-1.26817
0.13	0.53	1.63665e-05	5.32903e-06	-1.6188
0.13	0.55	1.23095e-05	0	NaN
0.13	0.57	1.02489e-05	0	NaN
0.13	0.59	7.91616e-06	0	NaN
0.13	0.61	6.05828e-06	0	NaN
0.13	0.63	4.55279e-06	0	NaN
0.13	0.65	3.34676e-06	0	NaN
0.13	0.67	2.49786e-06	0	NaN
0.13	0.69	1.82261e-06	0	NaN
0.13	0.71	1.48617e-06	0	NaN
0.13	0.73	1.11954e-06	0	NaN
0.13	0.75	9.49967e-07	0	NaN
0.13	0.77	7.02385e-07	0	NaN
0.13	0.79	5.31452e-07	0	NaN
0.13	0.81	3.95452e-07	0	NaN
0.13	0.83	2.19771e-07	0	NaN
0.13	0.85	1.74664e-07	0	NaN
0.13	0.87	3.9681e-08	0	NaN
0.13	0.89	0	0	NaN
0.13	0.91	0	0	NaN
0.13	0.93	0	0	NaN
0.13	0.95	0	0	NaN
0.13	0.97	0	0	NaN
0.13	0.99	0	0	NaN
0.14	0.01	0	0	NaN
0.14	0.03	0	0	NaN
0.14	0.05	0	0	NaN
0.14	0.07	3.014e-08	0	NaN
0.14	0.09	3.18149e-05	2.72542e-05	-0.223226
0.14	0.11	0.000472607	0.000583859	0.304978
0.14	0.13	0.000990014	0.00144503	0.54558
0.14	0.15	0.0008835	0.00118426	0.422688
0.14	0.17	0.000671893	0.000777633	0.210857
0.14	0.19	0.000504376	0.000494484	-0.0285764
0.14	0.21	0.000435766	0.000355472	-0.293818
0.14	0.23	0.000360806	0.000259448	-0.475778
0.14	0.25	0.000300564	0.000197377	-0.606715
0.14	0.27	0.000252496	0.000149619	-0.754965
0.14	0.29	0.000210979	0.000120741	-0.805189
0.14	0.31	0.00017406	9.60749e-05	-0.857356
0.14	0.33	0.000142289	7.31854e-05	-0.959201
0.14	0.35	0.000115878	5.72998e-05	-1.016
0.14	0.37	8.88329e-05	4.09067e-05	-1.11876
0.14	0.39	7.57041e-05	3.58822e-05	-1.0771
0.14	0.41	6.09891e-05	2.8523e-05	-1.09643
0.14	0.43	4.9093e-05	2.21789e-05	-1.14633
0.14	0.45	3.91447e-05	1.67484e-05	-1.22479
0.14	0.47	3.10082e-05	1.27389e-05	-1.2834
0.14	0.49	2.43454e-05	8.93248e-06	-1.44652
0.14	0.51	1.88737e-05	5.63355e-06	-1.74426
0.14	0.53	1.46915e-05	5.27828e-06	-1.47684
0.14	0.55	1.10498e-05	0	NaN
0.14	0.57	9.19997e-06	0	NaN
0.14	0.59	7.10601e-06	0	NaN
0.14	0.61	5.43827e-06	0	NaN
0.14	0.63	4.08685e-06	0	NaN
0.14	0.65	3.00425e-06	0	NaN
0.14	0.67	2.24222e-06	0	NaN
0.14	0.69	1.63608e-06	0	NaN
0.14	0.71	1.33407e-06	0	NaN
0.14	0.73	1.00497e-06	0	NaN
0.14	0.75	8.52746e-07	0	NaN
0.14	0.77	6.30502e-07	0	NaN
0.14	0.79	4.77063e-07	0	NaN
0.14	0.81	3.54981e-07	0	NaN
0.14	0.83	1.97279e-07	0	NaN
0.14	0.85	1.56788e-07	0	NaN
0.14	0.87	3.562e-08	0	NaN
0.14	0.89	0	0	NaN
0.14	0.91	0	0	NaN
0.14	0.93	0	0	NaN
0.14	0.95	0	0	NaN
0.14	0.97	0	0	NaN
0.14	0.99	0	0	NaN
0.15	0.01	0	0	NaN
0.15	0.03	0	0	NaN
0.15	0.05	0	0	NaN
0.15	0.07	2.7989e-08	0	NaN
0.15	0.09	2.95444e-05	2.2991e-05	-0.361817
0.15	0.11	0.000438879	0.000555285	0.339406
0.15	0.13	0.000919359	0.0013049	0.505241
0.15	0.15	0.000820447	0.00106921	0.382059
0.15	0.17	0.000623942	0.000744897	0.255629
0.15	0.19	0.00046838	0.000481694	0.040437
0.15	0.21	0.000404667	0.000336947	-0.264212
0.15	0.23	0.000335056	0.000242598	-0.465836
0.15	0.25	0.000279113	0.000189967	-0.5551
0.15	0.27	0.000234476	0.000150837	-0.636448
0.15	0.29	0.000195922	0.000104754	-0.903282
0.15	0.31	0.000161638	8.44525e-05	-0.936556
0.15	0.33	0.000132135	6.83639e-05	-0.950703
0.15	0.35	0.000107608	5.84671e-05	-0.880088
0.15	0.37	8.24932e-05	3.75063e-05	-1.13714
0.15	0.39	7.03013e-05	3.25832e-05	-1.10942
0.15	0.41	5.66365e-05	2.64422e-05	-1.09889
0.15	0.43	4.55894e-05	1.88292e-05	-1.27572
0.15	0.45	3.63511e-05	1.416e-05	-1.36018
0.15	0.47	2.87952e-05	1.20284e-05	-1.25938
0.15	0.49	2.2608e-05	8.22194e-06	-1.45928
0.15	0.51	1.75267e-05	5.32903e-06	-1.71761
0.15	0.53	1.3643e-05	0	NaN
0.15	0.55	1.02612e-05	0	NaN
0.15	0.57	8.5434e-06	0	NaN
0.15	0.59	6.59888e-06	0	NaN
0.15	0.61	5.05016e-06	0	NaN
0.15	0.63	3.79518e-06	0	NaN
0.15	0.65	2.78984e-06	0	NaN
0.15	0.67	2.0822e-06	0	NaN
0.15	0.69	1.51932e-06	0	NaN
0.15	0.71	1.23886e-06	0	NaN
0.15	0.73	9.33246e-07	0	NaN
0.15	0.75	7.91888e-07	0	NaN
0.15	0.77	5.85505e-07	0	NaN
0.15	0.79	4.43016e-07	0	NaN
0.15	0.81	3.29647e-07	0	NaN
0.15	0.83	1.832e-07	0	NaN
0.15	0.85	1.45599e-07	0	NaN
0.15	0.87	3.3078e-08	0	NaN
0.15	0.89	0	0	NaN
0.15	0.91	0	0	NaN
0.15	0.93	0	0	NaN
0.15	0.95	0	0	NaN
0.15	0.97	0	0	NaN
0.15	0.99	0	0	NaN
0.16	0.01	0	0	NaN
0.16	0.03	0	0	NaN
0.16	0.05	0	0	NaN
0.16	0.07	2.6451e-08	0	NaN
0.16	0.09	2.79207e-05	1.96921e-05	-0.503722
0.16	0.11	0.000414759	0.000511536	0.302564
0.16	0.13	0.000868834	0.00125638	0.532125
0.16	0.15	0.000775357	0.00100714	0.377326
0.16	0.17	0.000589652	0.000687953	0.222446
0.16	0.19	0.000442639	0.000469919	0.0862826
0.16	0.21	0.000382427	0.000334866	-0.1916
0.16	0.23	0.000316642	0.000231788	-0.450051
0.16	0.25	0.000263774	0.00016855	-0.646128
0.16	0.27	0.000221589	0.000142057	-0.641421
0.16	0.29	0.000185155	0.000101252	-0.870787
0.16	0.31	0.000152755	7.98848e-05	-0.935226
0.16	0.33	0.000124873	6.57247e-05	-0.925952
0.16	0.35	0.000101694	5.49144e-05	-0.888979
0.16	0.37	7.79595e-05	3.69987e-05	-1.07525
0.16	0.39	6.64377e-05	2.74572e-05	-1.27482
0.16	0.41	5.35239e-05	2.22297e-05	-1.2677
0.16	0.43	4.30839e-05	1.69006e-05	-1.35007
0.16	0.45	3.43533e-05	1.22822e-05	-1.48389
0.16	0.47	2.72127e-05	9.99828e-06	-1.44453
0.16	0.49	2.13655e-05	6.80086e-06	-1.65149
0.16	0.51	1.65635e-05	0	NaN
0.16	0.53	1.28932e-05	0	NaN
0.16	0.55	9.69725e-06	0	NaN
0.16	0.57	8.07387e-06	0	NaN
0.16	0.59	6.23622e-06	0	NaN
0.16	0.61	4.77261e-06	0	NaN
0.16	0.63	3.58661e-06	0	NaN
0.16	0.65	2.63652e-06	0	NaN
0.16	0.67	1.96777e-06	0	NaN
0.16	0.69	1.43582e-06	0	NaN
0.16	0.71	1.17078e-06	0	NaN
0.16	0.73	8.81957e-07	0	NaN
0.16	0.75	7.48367e-07	0	NaN
0.16	0.77	5.53327e-07	0	NaN
0.16	0.79	4.18669e-07	0	NaN
0.16	0.81	3.1153e-07	0	NaN
0.16	0.83	1.73132e-07	0	NaN
0.16	0.85	1.37597e-07	0	NaN
0.16	0.87	3.126e-08	0	NaN
0.16	0.89	0	0	NaN
0.16	0.91	0	0	NaN
0.16	0.93	0	0	NaN
0.16	0.95	0	0	NaN
0.16	0.97	0	0	NaN
0.16	0.99	0	0	NaN
0.17	0.01	0	0	NaN
0.17	0.03	0	0	NaN
0.17	0.05	0	0	NaN
0.17	0.07	2.4182e-08	0	NaN
0.17	0.09	2.55261e-05	1.65961e-05	-0.621125
0.17	0.11	0.000379187	0.000460632	0.280703
0.17	0.13	0.000794318	0.00114457	0.527024
0.17	0.15	0.000708859	0.000945574	0.415692
0.17	0.17	0.00053908	0.000609997	0.178302
0.17	0.19	0.000404676	0.000414751	0.0354789
0.17	0.21	0.000349628	0.000325071	-0.105067
0.17	0.23	0.000289485	0.000220013	-0.395902
0.17	0.25	0.000241151	0.000161546	-0.577995
0.17	0.27	0.000202585	0.000118102	-0.778498
0.17	0.29	0.000169275	0.000100389	-0.75377
0.17	0.31	0.000139654	7.44035e-05	-0.908413
0.17	0.33	0.000114163	5.65385e-05	-1.01379
0.17	0.35	9.29723e-05	4.95854e-05	-0.906885
0.17	0.37	7.12733e-05	3.49179e-05	-1.0294
0.17	0.39	6.07397e-05	2.64929e-05	-1.19703
0.17	0.41	4.89334e-05	1.74589e-05	-1.48685
0.17	0.43	3.93888e-05	1.36525e-05	-1.52862
0.17	0.45	3.1407e-05	1.00998e-05	-1.63676
0.17	0.47	2.48788e-05	6.90237e-06	-1.84975
0.17	0.49	1.95331e-05	5.53205e-06	-1.82003
0.17	0.51	1.51429e-05	0	NaN
0.17	0.53	1.17875e-05	0	NaN
0.17	0.55	8.86556e-06	0	NaN
0.17	0.57	7.38142e-06	0	NaN
0.17	0.59	5.70137e-06	0	NaN
0.17	0.61	4.36329e-06	0	NaN
0.17	0.63	3.279e-06	0	NaN
0.17	0.65	2.4104e-06	0	NaN
0.17	0.67	1.799e-06	0	NaN
0.17	0.69	1.31268e-06	0	NaN
0.17	0.71	1.07037e-06	0	NaN
0.17	0.73	8.06316e-07	0	NaN
0.17	0.75	6.84184e-07	0	NaN
0.17	0.77	5.05871e-07	0	NaN
0.17	0.79	3.82762e-07	0	NaN
0.17	0.81	2.84812e-07	0	NaN
0.17	0.83	1.58283e-07	0	NaN
0.17	0.85	1.25796e-07	0	NaN
0.17	0.87	2.8579e-08	0	NaN
0.17	0.89	0	0	NaN
0.17	0.91	0	0	NaN
0.17	0.93	0	0	NaN
0.17	0.95	0	0	NaN
0.17	0.97	0	0	NaN
0.17	0.99	0	0	NaN
0.18	0.01	0	0	NaN
0.18	0.03	0	0	NaN
0.18	0.05	0	0	NaN
0.18	0.07	2.2335e-08	0	NaN
0.18	0.09	2.35767e-05	1.56826e-05	-0.588197
0.18	0.11	0.000350229	0.000413178	0.238464
0.18	0.13	0.000733657	0.0010791	0.556657
0.18	0.15	0.000654724	0.000885584	0.435743
0.18	0.17	0.000497911	0.000558178	0.164837
0.18	0.19	0.000373771	0.000363085	-0.0418486
0.18	0.21	0.000322928	0.000305024	-0.0822889
0.18	0.23	0.000267378	0.000207071	-0.368753
0.18	0.25	0.000222735	0.000148756	-0.582378
0.18	0.27	0.000187114	0.000115564	-0.695223
0.18	0.29	0.000156348	8.96293e-05	-0.802715
0.18	0.31	0.000128989	6.81609e-05	-0.920227
0.18	0.33	0.000105445	4.72508e-05	-1.15808
0.18	0.35	8.58721e-05	3.99931e-05	-1.10244
0.18	0.37	6.58302e-05	3.12129e-05	-1.07661
0.18	0.39	5.6101e-05	2.39553e-05	-1.22768
0.18	0.41	4.51964e-05	1.87785e-05	-1.26713
0.18	0.43	3.63807e-05	1.26374e-05	-1.52547
0.18	0.45	2.90085e-05	9.38925e-06	-1.62739
0.18	0.47	2.29788e-05	7.15613e-06	-1.68305
0.18	0.49	1.80413e-05	5.88731e-06	-1.61563
0.18	0.51	1.39865e-05	0	NaN
0.18	0.53	1.08872e-05	0	NaN
0.18	0.55	8.18851e-06	0	NaN
0.18	0.57	6.8177e-06	0	NaN
0.18	0.59	5.26596e-06	0	NaN
0.18	0.61	4.03007e-06	0	NaN
0.18	0.63	3.02859e-06	0	NaN
0.18	0.65	2.22632e-06	0	NaN
0.18	0.67	1.66162e-06	0	NaN
0.18	0.69	1.21243e-06	0	NaN
0.18	0.71	9.88622e-07	0	NaN
0.18	0.73	7.44738e-07	0	NaN
0.18	0.75	6.31933e-07	0	NaN
0.18	0.77	4.67238e-07	0	NaN
0.18	0.79	3.53531e-07	0	NaN
0.18	0.81	2.63061e-07	0	NaN
0.18	0.83	1.46195e-07	0	NaN
0.18	0.85	1.16189e-07	0	NaN
0.18	0.87	2.6396e-08	0	NaN
0.18	0.89	0	0	NaN
0.18	0.91	0	0	NaN
0.18	0.93	0	0	NaN
0.18	0.95	0	0	NaN
0.18	0.97	0	0	NaN
0.18	0.99	0	0	NaN
0.19	0.01	0	0	NaN
0.19	0.03	0	0	NaN
0.19	0.05	0	0	NaN
0.19	0.07	2.1338e-08	0	NaN
0.19	0.09	2.25242e-05	1.17746e-05	-0.935793
0.19	0.11	0.000334594	0.000385162	0.203053
0.19	0.13	0.000700905	0.00104216	0.57228
0.19	0.15	0.000625496	0.000840008	0.425402
0.19	0.17	0.000475684	0.000527574	0.149372
0.19	0.19	0.000357086	0.000344611	-0.0513016
0.19	0.21	0.000308512	0.000275993	-0.160692
0.19	0.23	0.000255442	0.000210573	-0.278673
0.19	0.25	0.000212792	0.000154643	-0.460496
0.19	0.27	0.000178761	0.000112874	-0.663315
0.19	0.29	0.000149368	8.64826e-05	-0.78839
0.19	0.31	0.00012323	6.27811e-05	-0.972956
0.19	0.33	0.000100737	4.25815e-05	-1.2423
0.19	0.35	8.20386e-05	3.62374e-05	-1.17882
0.19	0.37	6.28915e-05	2.97918e-05	-1.07795
0.19	0.39	5.35966e-05	2.66959e-05	-1.00552
0.19	0.41	4.31788e-05	1.95905e-05	-1.14017
0.19	0.43	3.47566e-05	1.39062e-05	-1.32156
0.19	0.45	2.77135e-05	1.01505e-05	-1.44903
0.19	0.47	2.1953e-05	7.46065e-06	-1.55705
0.19	0.49	1.72359e-05	5.78581e-06	-1.57483
0.19	0.51	1.33621e-05	0	NaN
0.19	0.53	1.04012e-05	0	NaN
0.19	0.55	7.82296e-06	0	NaN
0.19	0.57	6.51335e-06	0	NaN
0.19	0.59	5.03088e-06	0	NaN
0.19	0.61	3.85016e-06	0	NaN
0.19	0.63	2.89339e-06	0	NaN
0.19	0.65	2.12693e-06	0	NaN
0.19	0.67	1.58744e-06	0	NaN
0.19	0.69	1.1583e-06	0	NaN
0.19	0.71	9.44489e-07	0	NaN
0.19	0.73	7.11492e-07	0	NaN
0.19	0.75	6.03723e-07	0	NaN
0.19	0.77	4.4638e-07	0	NaN
0.19	0.79	3.37749e-07	0	NaN
0.19	0.81	2.51318e-07	0	NaN
0.19	0.83	1.39669e-07	0	NaN
0.19	0.85	1.11002e-07	0	NaN
0.19	0.87	2.5218e-08	0	NaN
0.19	0.89	0	0	NaN
0.19	0.91	0	0	NaN
0.19	0.93	0	0	NaN
0.19	0.95	0	0	NaN
0.19	0.97	0	0	NaN
0.19	0.99	0	0	NaN
0.2	0.01	0	0	NaN
0.2	0.03	0	0	NaN
0.2	0.05	0	0	NaN
0.2	0.07	2.0523e-08	0	NaN
0.2	0.09	2.16631e-05	1.09118e-05	-0.989345
0.2	0.11	0.000321803	0.000351665	0.128027
0.2	0.13	0.000674109	0.000997646	0.565545
0.2	0.15	0.000601583	0.000799051	0.409523
0.2	0.17	0.000457498	0.000509659	0.155765
0.2	0.19	0.000343434	0.000325579	-0.0770272
0.2	0.21	0.000296717	0.00026498	-0.163205
0.2	0.23	0.000245676	0.000209203	-0.231855
0.2	0.25	0.000204657	0.00015373	-0.412807
0.2	0.27	0.000171926	0.000118051	-0.542384
0.2	0.29	0.000143658	8.54168e-05	-0.750043
0.2	0.31	0.000118519	6.46589e-05	-0.874199
0.2	0.33	9.68862e-05	4.87226e-05	-0.9917
0.2	0.35	7.89023e-05	3.29893e-05	-1.25807
0.2	0.37	6.04871e-05	2.48688e-05	-1.28229
0.2	0.39	5.15476e-05	2.4209e-05	-1.09036
0.2	0.41	4.15281e-05	1.80172e-05	-1.20471
0.2	0.43	3.34279e-05	1.33987e-05	-1.31896
0.2	0.45	2.6654e-05	1.10641e-05	-1.26847
0.2	0.47	2.11137e-05	9.03398e-06	-1.22475
0.2	0.49	1.6577e-05	6.59785e-06	-1.32912
0.2	0.51	1.28512e-05	5.02452e-06	-1.35485
0.2	0.53	1.00036e-05	0	NaN
0.2	0.55	7.52389e-06	0	NaN
0.2	0.57	6.26434e-06	0	NaN
0.2	0.59	4.83855e-06	0	NaN
0.2	0.61	3.70297e-06	0	NaN
0.2	0.63	2.78277e-06	0	NaN
0.2	0.65	2.04562e-06	0	NaN
0.2	0.67	1.52675e-06	0	NaN
0.2	0.69	1.11402e-06	0	NaN
0.2	0.71	9.08381e-07	0	NaN
0.2	0.73	6.84291e-07	0	NaN
0.2	0.75	5.80642e-07	0	NaN
0.2	0.77	4.29315e-07	0	NaN
0.2	0.79	3.24836e-07	0	NaN
0.2	0.81	2.4171e-07	0	NaN
0.2	0.83	1.34329e-07	0	NaN
0.2	0.85	1.06759e-07	0	NaN
0.2	0.87	2.4254e-08	0	NaN
0.2	0.89	0	0	NaN
0.2	0.91	0	0	NaN
0.2	0.93	0	0	NaN
0.2	0.95	0	0	NaN
0.2	0.97	0	0	NaN
0.2	0.99	0	0	NaN
0.21	0.01	0	0	NaN
0.21	0.03	0	0	NaN
0.21	0.05	0	0	NaN
0.21	0.07	1.8897e-08	0	NaN
0.21	0.09	1.99468e-05	9.23699e-06	-1.11066
0.21	0.11	0.000296307	0.000319184	0.107293
0.21	0.13	0.000620702	0.000907814	0.548496
0.21	0.15	0.000553922	0.00076393	0.463758
0.21	0.17	0.000421252	0.000477025	0.17938
0.21	0.19	0.000316225	0.00029873	-0.082107
0.21	0.21	0.000273209	0.000242902	-0.169629
0.21	0.23	0.000226212	0.000186618	-0.277589
0.21	0.25	0.000188442	0.000139062	-0.438391
0.21	0.27	0.000158305	0.000102013	-0.633958
0.21	0.29	0.000132276	7.89712e-05	-0.744154
0.21	0.31	0.000109129	6.0751e-05	-0.845059
0.21	0.33	8.92102e-05	4.48146e-05	-0.993239
0.21	0.35	7.26511e-05	3.30908e-05	-1.13456
0.21	0.37	5.56949e-05	2.06056e-05	-1.43451
0.21	0.39	4.74637e-05	2.09609e-05	-1.17912
0.21	0.41	3.82379e-05	1.65961e-05	-1.20416
0.21	0.43	3.07795e-05	1.29419e-05	-1.24992
0.21	0.45	2.45423e-05	1.07088e-05	-1.19647
0.21	0.47	1.9441e-05	9.28775e-06	-1.0657
0.21	0.49	1.52637e-05	5.63355e-06	-1.43799
0.21	0.51	1.18331e-05	0	NaN
0.21	0.53	9.21104e-06	0	NaN
0.21	0.55	6.9278e-06	0	NaN
0.21	0.57	5.76804e-06	0	NaN
0.21	0.59	4.45521e-06	0	NaN
0.21	0.61	3.40959e-06	0	NaN
0.21	0.63	2.5623e-06	0	NaN
0.21	0.65	1.88355e-06	0	NaN
0.21	0.67	1.40579e-06	0	NaN
0.21	0.69	1.02576e-06	0	NaN
0.21	0.71	8.36413e-07	0	NaN
0.21	0.73	6.30077e-07	0	NaN
0.21	0.75	5.3464e-07	0	NaN
0.21	0.77	3.95301e-07	0	NaN
0.21	0.79	2.99101e-07	0	NaN
0.21	0.81	2.2256e-07	0	NaN
0.21	0.83	1.23687e-07	0	NaN
0.21	0.85	9.83e-08	0	NaN
0.21	0.87	2.2332e-08	0	NaN
0.21	0.89	0	0	NaN
0.21	0.91	0	0	NaN
0.21	0.93	0	0	NaN
0.21	0.95	0	0	NaN
0.21	0.97	0	0	NaN
0.21	0.99	0	0	NaN
0.22	0.01	0	0	NaN
0.22	0.03	0	0	NaN
0.22	0.05	0	0	NaN
0.22	0.07	1.8189e-08	0	NaN
0.22	0.09	1.91995e-05	8.06968e-06	-1.25049
0.22	0.11	0.000285207	0.000289646	0.0222792
0.22	0.13	0.000597449	0.00088264	0.563009
0.22	0.15	0.000533171	0.000743121	0.479
0.22	0.17	0.000405471	0.000464336	0.195571
0.22	0.19	0.000304379	0.000291676	-0.061501
0.22	0.21	0.000262974	0.000226053	-0.218264
0.22	0.23	0.000217738	0.000181086	-0.265918
0.22	0.25	0.000181383	0.000138606	-0.388053
0.22	0.27	0.000152375	0.00010049	-0.600568
0.22	0.29	0.000127321	7.69919e-05	-0.725691
0.22	0.31	0.000105041	5.38994e-05	-0.962614
0.22	0.33	8.58683e-05	4.08052e-05	-1.07337
0.22	0.35	6.99295e-05	3.41566e-05	-1.03374
0.22	0.37	5.36085e-05	2.45136e-05	-1.12888
0.22	0.39	4.56856e-05	1.95905e-05	-1.22158
0.22	0.41	3.68055e-05	1.54796e-05	-1.24955
0.22	0.43	2.96264e-05	1.22314e-05	-1.2763
0.22	0.45	2.36229e-05	9.28775e-06	-1.34678
0.22	0.47	1.87127e-05	7.30839e-06	-1.35639
0.22	0.49	1.46919e-05	0	NaN
0.22	0.51	1.13898e-05	0	NaN
0.22	0.53	8.86598e-06	0	NaN
0.22	0.55	6.66827e-06	0	NaN
0.22	0.57	5.55196e-06	0	NaN
0.22	0.59	4.2883e-06	0	NaN
0.22	0.61	3.28186e-06	0	NaN
0.22	0.63	2.46631e-06	0	NaN
0.22	0.65	1.81299e-06	0	NaN
0.22	0.67	1.35313e-06	0	NaN
0.22	0.69	9.87334e-07	0	NaN
0.22	0.71	8.05079e-07	0	NaN
0.22	0.73	6.06473e-07	0	NaN
0.22	0.75	5.14611e-07	0	NaN
0.22	0.77	3.80493e-07	0	NaN
0.22	0.79	2.87896e-07	0	NaN
0.22	0.81	2.14222e-07	0	NaN
0.22	0.83	1.19053e-07	0	NaN
0.22	0.85	9.4618e-08	0	NaN
0.22	0.87	2.1496e-08	0	NaN
0.22	0.89	0	0	NaN
0.22	0.91	0	0	NaN
0.22	0.93	0	0	NaN
0.22	0.95	0	0	NaN
0.22	0.97	0	0	NaN
0.22	0.99	0	0	NaN
0.23	0.01	0	0	NaN
0.23	0.03	0	0	NaN
0.23	0.05	0	0	NaN
0.23	0.07	1.7756e-08	0	NaN
0.23	0.09	1.87433e-05	6.5471e-06	-1.51745
0.23	0.11	0.000278429	0.000266096	-0.0653625
0.23	0.13	0.000583251	0.000850463	0.544131
0.23	0.15	0.0005205	0.000732818	0.493556
0.23	0.17	0.000395836	0.000451699	0.190461
0.23	0.19	0.000297145	0.000284469	-0.0628974
0.23	0.21	0.000256725	0.000226763	-0.179038
0.23	0.23	0.000212563	0.000174336	-0.286025
0.23	0.25	0.000177073	0.000133074	-0.412116
0.23	0.27	0.000148754	0.000103079	-0.52918
0.23	0.29	0.000124295	7.68903e-05	-0.692896
0.23	0.31	0.000102545	5.57772e-05	-0.878508
0.23	0.33	8.38277e-05	3.96379e-05	-1.08055
0.23	0.35	6.82676e-05	3.05531e-05	-1.15988
0.23	0.37	5.23345e-05	2.65944e-05	-0.97664
0.23	0.39	4.45999e-05	2.08086e-05	-1.09986
0.23	0.41	3.59308e-05	1.67484e-05	-1.1012
0.23	0.43	2.89224e-05	1.30942e-05	-1.14326
0.23	0.45	2.30615e-05	1.11656e-05	-1.04643
0.23	0.47	1.8268e-05	8.06968e-06	-1.17873
0.23	0.49	1.43427e-05	5.27828e-06	-1.44218
0.23	0.51	1.11191e-05	0	NaN
0.23	0.53	8.65528e-06	0	NaN
0.23	0.55	6.5098e-06	0	NaN
0.23	0.57	5.42002e-06	0	NaN
0.23	0.59	4.1864e-06	0	NaN
0.23	0.61	3.20387e-06	0	NaN
0.23	0.63	2.4077e-06	0	NaN
0.23	0.65	1.76991e-06	0	NaN
0.23	0.67	1.32097e-06	0	NaN
0.23	0.69	9.6387e-07	0	NaN
0.23	0.71	7.85947e-07	0	NaN
0.23	0.73	5.92061e-07	0	NaN
0.23	0.75	5.02382e-07	0	NaN
0.23	0.77	3.71451e-07	0	NaN
0.23	0.79	2.81054e-07	0	NaN
0.23	0.81	2.09132e-07	0	NaN
0.23	0.83	1.16224e-07	0	NaN
0.23	0.85	9.2369e-08	0	NaN
0.23	0.87	2.0985e-08	0	NaN
0.23	0.89	0	0	NaN
0.23	0.91	0	0	NaN
0.23	0.93	0	0	NaN
0.23	0.95	0	0	NaN
0.23	0.97	0	0	NaN
0.23	0.99	0	0	NaN
0.24	0.01	0	0	NaN
0.24	0.03	0	0	NaN
0.24	0.05	0	0	NaN
0.24	0.07	1.6535e-08	0	NaN
0.24	0.09	1.74539e-05	5.17678e-06	-1.75342
0.24	0.11	0.000259276	0.000228133	-0.184611
0.24	0.13	0.000543129	0.000800269	0.55919
0.24	0.15	0.000484695	0.00068237	0.493478
0.24	0.17	0.000368606	0.000436879	0.245157
0.24	0.19	0.000276704	0.000266249	-0.0555705
0.24	0.21	0.000239065	0.000204736	-0.223632
0.24	0.23	0.000197941	0.000160176	-0.305415
0.24	0.25	0.000164892	0.000122923	-0.423762
0.24	0.27	0.000138521	9.3791e-05	-0.562582
0.24	0.29	0.000115745	7.33884e-05	-0.657323
0.24	0.31	9.54907e-05	5.192e-05	-0.87907
0.24	0.33	7.80611e-05	3.96886e-05	-0.975878
0.24	0.35	6.35714e-05	3.15174e-05	-1.01223
0.24	0.37	4.87344e-05	2.63406e-05	-0.887649
0.24	0.39	4.15318e-05	2.04026e-05	-1.02547
0.24	0.41	3.34591e-05	1.70529e-05	-0.97238
0.24	0.43	2.69328e-05	1.37032e-05	-0.974847
0.24	0.45	2.14751e-05	9.89678e-06	-1.11763
0.24	0.47	1.70113e-05	6.24258e-06	-1.44628
0.24	0.49	1.33561e-05	0	NaN
0.24	0.51	1.03542e-05	0	NaN
0.24	0.53	8.05988e-06	0	NaN
0.24	0.55	6.06199e-06	0	NaN
0.24	0.57	5.04717e-06	0	NaN
0.24	0.59	3.89841e-06	0	NaN
0.24	0.61	2.98347e-06	0	NaN
0.24	0.63	2.24207e-06	0	NaN
0.24	0.65	1.64815e-06	0	NaN
0.24	0.67	1.2301e-06	0	NaN
0.24	0.69	8.97565e-07	0	NaN
0.24	0.71	7.31881e-07	0	NaN
0.24	0.73	5.51332e-07	0	NaN
0.24	0.75	4.67823e-07	0	NaN
0.24	0.77	3.45898e-07	0	NaN
0.24	0.79	2.6172e-07	0	NaN
0.24	0.81	1.94745e-07	0	NaN
0.24	0.83	1.08229e-07	0	NaN
0.24	0.85	8.6015e-08	0	NaN
0.24	0.87	1.9541e-08	0	NaN
0.24	0.89	0	0	NaN
0.24	0.91	0	0	NaN
0.24	0.93	0	0	NaN
0.24	0.95	0	0	NaN
0.24	0.97	0	0	NaN
0.24	0.99	0	0	NaN
0.25	0.01	0	0	NaN
0.25	0.03	0	0	NaN
0.25	0.05	0	0	NaN
0.25	0.07	1.5664e-08	0	NaN
0.25	0.09	1.65341e-05	0	NaN
0.25	0.11	0.000245613	0.000214684	-0.19417
0.25	0.13	0.000514507	0.000741903	0.52804
0.25	0.15	0.000459152	0.000667094	0.538917
0.25	0.17	0.000349181	0.000415005	0.249154
0.25	0.19	0.000262122	0.000261985	-0.000754335
0.25	0.21	0.000226466	0.000198798	-0.18799
0.25	0.23	0.00018751	0.00015038	-0.318349
0.25	0.25	0.000156202	0.00010724	-0.542564
0.25	0.27	0.000131221	8.0037e-05	-0.713261
0.25	0.29	0.000109645	6.67398e-05	-0.716223
0.25	0.31	9.04586e-05	5.38994e-05	-0.746989
0.25	0.33	7.39474e-05	4.18202e-05	-0.822298
0.25	0.35	6.02213e-05	3.02994e-05	-0.990987
0.25	0.37	4.61662e-05	2.12146e-05	-1.12178
0.25	0.39	3.93432e-05	2.17222e-05	-0.856946
0.25	0.41	3.16958e-05	1.66976e-05	-0.92465
0.25	0.43	2.55135e-05	1.21299e-05	-1.07269
0.25	0.45	2.03434e-05	1.04043e-05	-0.967379
0.25	0.47	1.61148e-05	5.37979e-06	-1.58277
0.25	0.49	1.26522e-05	0	NaN
0.25	0.51	9.80858e-06	0	NaN
0.25	0.53	7.63514e-06	0	NaN
0.25	0.55	5.74253e-06	0	NaN
0.25	0.57	4.7812e-06	0	NaN
0.25	0.59	3.69297e-06	0	NaN
0.25	0.61	2.82625e-06	0	NaN
0.25	0.63	2.12392e-06	0	NaN
0.25	0.65	1.5613e-06	0	NaN
0.25	0.67	1.16528e-06	0	NaN
0.25	0.69	8.50265e-07	0	NaN
0.25	0.71	6.93312e-07	0	NaN
0.25	0.73	5.22278e-07	0	NaN
0.25	0.75	4.43169e-07	0	NaN
0.25	0.77	3.2767e-07	0	NaN
0.25	0.79	2.47928e-07	0	NaN
0.25	0.81	1.84482e-07	0	NaN
0.25	0.83	1.02525e-07	0	NaN
0.25	0.85	8.1482e-08	0	NaN
0.25	0.87	1.8512e-08	0	NaN
0.25	0.89	0	0	NaN
0.25	0.91	0	0	NaN
0.25	0.93	0	0	NaN
0.25	0.95	0	0	NaN
0.25	0.97	0	0	NaN
0.25	0.99	0	0	NaN
0.26	0.01	0	0	NaN
0.26	0.03	0	0	NaN
0.26	0.05	0	0	NaN
0.26	0.07	1.4835e-08	0	NaN
0.26	0.09	1.56593e-05	0	NaN
0.26	0.11	0.000232617	0.000189308	-0.297224
0.26	0.13	0.000487284	0.000709117	0.541261
0.26	0.15	0.000434858	0.000648569	0.576715
0.26	0.17	0.000330705	0.000383944	0.21535
0.26	0.19	0.000248253	0.000242243	-0.0353602
0.26	0.21	0.000214484	0.000186161	-0.204318
0.26	0.23	0.000177588	0.000139113	-0.352278
0.26	0.25	0.000147937	9.94245e-05	-0.573311
0.26	0.27	0.000124278	7.45557e-05	-0.737181
0.26	0.29	0.000103844	6.76026e-05	-0.619264
0.26	0.31	8.56723e-05	5.25798e-05	-0.704321
0.26	0.33	7.00348e-05	4.1871e-05	-0.742121
0.26	0.35	5.7035e-05	2.88783e-05	-0.981861
0.26	0.37	4.37235e-05	2.21282e-05	-0.982523
0.26	0.39	3.72615e-05	1.9489e-05	-0.935022
0.26	0.41	3.00188e-05	1.50736e-05	-0.993847
0.26	0.43	2.41635e-05	1.25359e-05	-0.946764
0.26	0.45	1.9267e-05	1.14194e-05	-0.75465
0.26	0.47	1.52622e-05	8.4757e-06	-0.848557
0.26	0.49	1.19828e-05	0	NaN
0.26	0.51	9.2896e-06	0	NaN
0.26	0.53	7.23115e-06	0	NaN
0.26	0.55	5.43869e-06	0	NaN
0.26	0.57	4.52822e-06	0	NaN
0.26	0.59	3.49757e-06	0	NaN
0.26	0.61	2.67671e-06	0	NaN
0.26	0.63	2.01154e-06	0	NaN
0.26	0.65	1.47869e-06	0	NaN
0.26	0.67	1.10362e-06	0	NaN
0.26	0.69	8.05276e-07	0	NaN
0.26	0.71	6.56628e-07	0	NaN
0.26	0.73	4.94644e-07	0	NaN
0.26	0.75	4.19721e-07	0	NaN
0.26	0.77	3.10333e-07	0	NaN
0.26	0.79	2.3481e-07	0	NaN
0.26	0.81	1.74721e-07	0	NaN
0.26	0.83	9.7101e-08	0	NaN
0.26	0.85	7.7171e-08	0	NaN
0.26	0.87	1.7532e-08	0	NaN
0.26	0.89	0	0	NaN
0.26	0.91	0	0	NaN
0.26	0.93	0	0	NaN
0.26	0.95	0	0	NaN
0.26	0.97	0	0	NaN
0.26	0.99	0	0	NaN
0.27	0.01	0	0	NaN
0.27	0.03	0	0	NaN
0.27	0.05	0	0	NaN
0.27	0.07	1.4553e-08	0	NaN
0.27	0.09	1.53613e-05	0	NaN
0.27	0.11	0.00022819	0.000175249	-0.380832
0.27	0.13	0.000478011	0.000694805	0.539562
0.27	0.15	0.000426583	0.000638164	0.581102
0.27	0.17	0.000324412	0.000377549	0.218837
0.27	0.19	0.000243529	0.000239857	-0.0219191
0.27	0.21	0.000210402	0.000180223	-0.223368
0.27	0.23	0.000174209	0.000142311	-0.291776
0.27	0.25	0.000145122	0.00010044	-0.530939
0.27	0.27	0.000121913	7.9022e-05	-0.625529
0.27	0.29	0.000101868	5.99897e-05	-0.763911
0.27	0.31	8.4042e-05	4.94331e-05	-0.765633
0.27	0.33	6.87021e-05	4.25308e-05	-0.691847
0.27	0.35	5.59496e-05	2.89798e-05	-0.949081
0.27	0.37	4.28915e-05	2.09101e-05	-1.03649
0.27	0.39	3.65524e-05	1.70022e-05	-1.10425
0.27	0.41	2.94476e-05	1.50228e-05	-0.970995
0.27	0.43	2.37037e-05	1.19776e-05	-0.98477
0.27	0.45	1.89004e-05	9.23699e-06	-1.03292
0.27	0.47	1.49718e-05	7.05463e-06	-1.0856
0.27	0.49	1.17548e-05	6.5471e-06	-0.844319
0.27	0.51	9.11283e-06	0	NaN
0.27	0.53	7.09355e-06	0	NaN
0.27	0.55	5.33519e-06	0	NaN
0.27	0.57	4.44205e-06	0	NaN
0.27	0.59	3.43102e-06	0	NaN
0.27	0.61	2.62578e-06	0	NaN
0.27	0.63	1.97326e-06	0	NaN
0.27	0.65	1.45055e-06	0	NaN
0.27	0.67	1.08262e-06	0	NaN
0.27	0.69	7.89953e-07	0	NaN
0.27	0.71	6.44133e-07	0	NaN
0.27	0.73	4.85231e-07	0	NaN
0.27	0.75	4.11734e-07	0	NaN
0.27	0.77	3.04427e-07	0	NaN
0.27	0.79	2.30342e-07	0	NaN
0.27	0.81	1.71397e-07	0	NaN
0.27	0.83	9.5253e-08	0	NaN
0.27	0.85	7.5703e-08	0	NaN
0.27	0.87	1.7198e-08	0	NaN
0.27	0.89	0	0	NaN
0.27	0.91	0	0	NaN
0.27	0.93	0	0	NaN
0.27	0.95	0	0	NaN
0.27	0.97	0	0	NaN
0.27	0.99	0	0	NaN
0.28	0.01	0	0	NaN
0.28	0.03	0	0	NaN
0.28	0.05	0	0	NaN
0.28	0.07	1.3496e-08	0	NaN
0.28	0.09	1.42455e-05	0	NaN
0.28	0.11	0.000211616	0.000162003	-0.385432
0.28	0.13	0.000443291	0.00062233	0.489423
0.28	0.15	0.000395599	0.000604668	0.612105
0.28	0.17	0.000300849	0.000358923	0.254636
0.28	0.19	0.000225841	0.00022656	0.00458743
0.28	0.21	0.00019512	0.000170072	-0.198213
0.28	0.23	0.000161555	0.000130181	-0.311514
0.28	0.25	0.000134581	9.70392e-05	-0.471839
0.28	0.27	0.000113058	6.90744e-05	-0.710841
0.28	0.29	9.44687e-05	5.92284e-05	-0.673547
0.28	0.31	7.79377e-05	4.66925e-05	-0.739132
0.28	0.33	6.3712e-05	3.82168e-05	-0.737358
0.28	0.35	5.18858e-05	2.86245e-05	-0.858088
0.28	0.37	3.97761e-05	1.84232e-05	-1.11038
0.28	0.39	3.38975e-05	1.40077e-05	-1.27495
0.28	0.41	2.73087e-05	1.24344e-05	-1.13502
0.28	0.43	2.1982e-05	9.08473e-06	-1.27481
0.28	0.45	1.75276e-05	7.76516e-06	-1.17454
0.28	0.47	1.38843e-05	5.43054e-06	-1.35429
0.28	0.49	1.0901e-05	5.17678e-06	-1.07433
0.28	0.51	8.45093e-06	0	NaN
0.28	0.53	6.57832e-06	0	NaN
0.28	0.55	4.94768e-06	0	NaN
0.28	0.57	4.11941e-06	0	NaN
0.28	0.59	3.18181e-06	0	NaN
0.28	0.61	2.43506e-06	0	NaN
0.28	0.63	1.82994e-06	0	NaN
0.28	0.65	1.34519e-06	0	NaN
0.28	0.67	1.00399e-06	0	NaN
0.28	0.69	7.32575e-07	0	NaN
0.28	0.71	5.97347e-07	0	NaN
0.28	0.73	4.49987e-07	0	NaN
0.28	0.75	3.81828e-07	0	NaN
0.28	0.77	2.82315e-07	0	NaN
0.28	0.79	2.13611e-07	0	NaN
0.28	0.81	1.58947e-07	0	NaN
0.28	0.83	8.8334e-08	0	NaN
0.28	0.85	7.0204e-08	0	NaN
0.28	0.87	1.5949e-08	0	NaN
0.28	0.89	0	0	NaN
0.28	0.91	0	0	NaN
0.28	0.93	0	0	NaN
0.28	0.95	0	0	NaN
0.28	0.97	0	0	NaN
0.28	0.99	0	0	NaN
0.29	0.01	0	0	NaN
0.29	0.03	0	0	NaN
0.29	0.05	0	0	NaN
0.29	0.07	1.2988e-08	0	NaN
0.29	0.09	1.37101e-05	0	NaN
0.29	0.11	0.000203663	0.000147437	-0.466088
0.29	0.13	0.000426631	0.00060751	0.509919
0.29	0.15	0.000380731	0.000586092	0.622357
0.29	0.17	0.000289542	0.000328675	0.182887
0.29	0.19	0.000217353	0.000216004	-0.00898456
0.29	0.21	0.000187787	0.000162206	-0.21127
0.29	0.23	0.000155484	0.00012678	-0.294433
0.29	0.25	0.000129523	9.97798e-05	-0.376392
0.29	0.27	0.000108809	7.42005e-05	-0.552298
0.29	0.29	9.09182e-05	5.7046e-05	-0.672442
0.29	0.31	7.50086e-05	4.20232e-05	-0.835868
0.29	0.33	6.13174e-05	3.44611e-05	-0.831329
0.29	0.35	4.99357e-05	2.76602e-05	-0.85226
0.29	0.37	3.82812e-05	1.98443e-05	-0.947909
0.29	0.39	3.26235e-05	1.56826e-05	-1.05675
0.29	0.41	2.62823e-05	1.20791e-05	-1.12157
0.29	0.43	2.11559e-05	9.13549e-06	-1.2115
0.29	0.45	1.68688e-05	7.40989e-06	-1.18683
0.29	0.47	1.33625e-05	5.83656e-06	-1.195
0.29	0.49	1.04913e-05	5.12602e-06	-1.03328
0.29	0.51	8.13331e-06	0	NaN
0.29	0.53	6.33108e-06	0	NaN
0.29	0.55	4.76173e-06	0	NaN
0.29	0.57	3.96458e-06	0	NaN
0.29	0.59	3.06223e-06	0	NaN
0.29	0.61	2.34354e-06	0	NaN
0.29	0.63	1.76116e-06	0	NaN
0.29	0.65	1.29463e-06	0	NaN
0.29	0.67	9.66252e-07	0	NaN
0.29	0.69	7.05042e-07	0	NaN
0.29	0.71	5.74897e-07	0	NaN
0.29	0.73	4.33075e-07	0	NaN
0.29	0.75	3.67477e-07	0	NaN
0.29	0.77	2.71705e-07	0	NaN
0.29	0.79	2.05583e-07	0	NaN
0.29	0.81	1.52973e-07	0	NaN
0.29	0.83	8.5014e-08	0	NaN
0.29	0.85	6.7565e-08	0	NaN
0.29	0.87	1.535e-08	0	NaN
0.29	0.89	0	0	NaN
0.29	0.91	0	0	NaN
0.29	0.93	0	0	NaN
0.29	0.95	0	0	NaN
0.29	0.97	0	0	NaN
0.29	0.99	0	0	NaN
0.3	0.01	0	0	NaN
0.3	0.03	0	0	NaN
0.3	0.05	0	0	NaN
0.3	0.07	1.2284e-08	0	NaN
0.3	0.09	1.29672e-05	0	NaN
0.3	0.11	0.000192627	0.000130434	-0.562482
0.3	0.13	0.000403512	0.000560716	0.474657
0.3	0.15	0.000360099	0.000558483	0.633118
0.3	0.17	0.000273852	0.000319742	0.223512
0.3	0.19	0.000205575	0.000204787	-0.00553811
0.3	0.21	0.000177611	0.000156674	-0.180956
0.3	0.23	0.000147058	0.000120335	-0.289335
0.3	0.25	0.000122505	0.000100186	-0.290157
0.3	0.27	0.000102913	6.95312e-05	-0.56569
0.3	0.29	8.59915e-05	5.38486e-05	-0.675284
0.3	0.31	7.09439e-05	4.22263e-05	-0.748539
0.3	0.33	5.79947e-05	3.33953e-05	-0.796277
0.3	0.35	4.72298e-05	3.04009e-05	-0.635584
0.3	0.37	3.62067e-05	1.96921e-05	-0.878645
0.3	0.39	3.08557e-05	1.48198e-05	-1.05801
0.3	0.41	2.48581e-05	1.09626e-05	-1.18113
0.3	0.43	2.00094e-05	6.85161e-06	-1.54617
0.3	0.45	1.59547e-05	6.5471e-06	-1.28505
0.3	0.47	1.26384e-05	5.27828e-06	-1.25967
0.3	0.49	9.92277e-06	0	NaN
0.3	0.51	7.69257e-06	0	NaN
0.3	0.53	5.98801e-06	0	NaN
0.3	0.55	4.50369e-06	0	NaN
0.3	0.57	3.74975e-06	0	NaN
0.3	0.59	2.89629e-06	0	NaN
0.3	0.61	2.21654e-06	0	NaN
0.3	0.63	1.66573e-06	0	NaN
0.3	0.65	1.22448e-06	0	NaN
0.3	0.67	9.13892e-07	0	NaN
0.3	0.69	6.66837e-07	0	NaN
0.3	0.71	5.43744e-07	0	NaN
0.3	0.73	4.09607e-07	0	NaN
0.3	0.75	3.47564e-07	0	NaN
0.3	0.77	2.56982e-07	0	NaN
0.3	0.79	1.94442e-07	0	NaN
0.3	0.81	1.44684e-07	0	NaN
0.3	0.83	8.0408e-08	0	NaN
0.3	0.85	6.3904e-08	0	NaN
0.3	0.87	1.4518e-08	0	NaN
0.3	0.89	0	0	NaN
0.3	0.91	0	0	NaN
0.3	0.93	0	0	NaN
0.3	0.95	0	0	NaN
0.3	0.97	0	0	NaN
0.3	0.99	0	0	NaN
0.31	0.01	0	0	NaN
0.31	0.03	0	0	NaN
0.31	0.05	0	0	NaN
0.31	0.07	1.2313e-08	0	NaN
0.31	0.09	1.29976e-05	0	NaN
0.31	0.11	0.000193078	0.000126526	-0.609747
0.31	0.13	0.000404459	0.000549753	0.442791
0.31	0.15	0.000360944	0.000553813	0.617626
0.31	0.17	0.000274494	0.000327761	0.255867
0.31	0.19	0.000206057	0.000203417	-0.0186045
0.31	0.21	0.000178027	0.000158704	-0.165763
0.31	0.23	0.000147403	0.000121908	-0.273974
0.31	0.25	0.000122792	9.8105e-05	-0.323817
0.31	0.27	0.000103154	7.77531e-05	-0.40783
0.31	0.29	8.61932e-05	5.5828e-05	-0.626585
0.31	0.31	7.11104e-05	3.90288e-05	-0.865519
0.31	0.33	5.81308e-05	3.09084e-05	-0.911303
0.31	0.35	4.73406e-05	2.95888e-05	-0.678025
0.31	0.37	3.62917e-05	2.39553e-05	-0.599295
0.31	0.39	3.09281e-05	1.49213e-05	-1.05154
0.31	0.41	2.49164e-05	1.25867e-05	-0.9852
0.31	0.43	2.00564e-05	8.17118e-06	-1.29544
0.31	0.45	1.59921e-05	6.34409e-06	-1.33388
0.31	0.47	1.2668e-05	5.88731e-06	-1.10551
0.31	0.49	9.94604e-06	5.6843e-06	-0.807139
0.31	0.51	7.71062e-06	0	NaN
0.31	0.53	6.00205e-06	0	NaN
0.31	0.55	4.51426e-06	0	NaN
0.31	0.57	3.75854e-06	0	NaN
0.31	0.59	2.90308e-06	0	NaN
0.31	0.61	2.22174e-06	0	NaN
0.31	0.63	1.66963e-06	0	NaN
0.31	0.65	1.22735e-06	0	NaN
0.31	0.67	9.16036e-07	0	NaN
0.31	0.69	6.68401e-07	0	NaN
0.31	0.71	5.45019e-07	0	NaN
0.31	0.73	4.10568e-07	0	NaN
0.31	0.75	3.4838e-07	0	NaN
0.31	0.77	2.57584e-07	0	NaN
0.31	0.79	1.94899e-07	0	NaN
0.31	0.81	1.45023e-07	0	NaN
0.31	0.83	8.0596e-08	0	NaN
0.31	0.85	6.4054e-08	0	NaN
0.31	0.87	1.4552e-08	0	NaN
0.31	0.89	0	0	NaN
0.31	0.91	0	0	NaN
0.31	0.93	0	0	NaN
0.31	0.95	0	0	NaN
0.31	0.97	0	0	NaN
0.31	0.99	0	0	NaN
0.32	0.01	0	0	NaN
0.32	0.03	0	0	NaN
0.32	0.05	0	0	NaN
0.32	0.07	1.1204e-08	0	NaN
0.32	0.09	1.18262e-05	0	NaN
0.32	0.11	0.000175676	0.000114092	-0.622721
0.32	0.13	0.000368005	0.000485653	0.400199
0.32	0.15	0.000328412	0.000512805	0.642904
0.32	0.17	0.000249754	0.000301573	0.271996
0.32	0.19	0.000187485	0.000191693	0.0320209
0.32	0.21	0.000161982	0.000146878	-0.14121
0.32	0.23	0.000134118	0.000113889	-0.235871
0.32	0.25	0.000111725	9.04413e-05	-0.304895
0.32	0.27	9.38569e-05	7.24749e-05	-0.372983
0.32	0.29	7.84246e-05	5.17678e-05	-0.599253
0.32	0.31	6.47012e-05	3.89273e-05	-0.733009
0.32	0.33	5.28915e-05	2.77617e-05	-0.929937
0.32	0.35	4.30738e-05	2.45136e-05	-0.81323
0.32	0.37	3.30207e-05	1.83217e-05	-0.849816
0.32	0.39	2.81405e-05	1.44645e-05	-0.96013
0.32	0.41	2.26707e-05	1.02013e-05	-1.15208
0.32	0.43	1.82487e-05	8.06968e-06	-1.17721
0.32	0.45	1.45508e-05	6.24258e-06	-1.22088
0.32	0.47	1.15263e-05	0	NaN
0.32	0.49	9.04961e-06	0	NaN
0.32	0.51	7.01566e-06	0	NaN
0.32	0.53	5.46109e-06	0	NaN
0.32	0.55	4.10739e-06	0	NaN
0.32	0.57	3.41979e-06	0	NaN
0.32	0.59	2.64143e-06	0	NaN
0.32	0.61	2.0215e-06	0	NaN
0.32	0.63	1.51915e-06	0	NaN
0.32	0.65	1.11673e-06	0	NaN
0.32	0.67	8.33474e-07	0	NaN
0.32	0.69	6.08158e-07	0	NaN
0.32	0.71	4.95897e-07	0	NaN
0.32	0.73	3.73564e-07	0	NaN
0.32	0.75	3.1698e-07	0	NaN
0.32	0.77	2.34368e-07	0	NaN
0.32	0.79	1.77332e-07	0	NaN
0.32	0.81	1.31953e-07	0	NaN
0.32	0.83	7.3332e-08	0	NaN
0.32	0.85	5.8281e-08	0	NaN
0.32	0.87	1.3241e-08	0	NaN
0.32	0.89	0	0	NaN
0.32	0.91	0	0	NaN
0.32	0.93	0	0	NaN
0.32	0.95	0	0	NaN
0.32	0.97	0	0	NaN
0.32	0.99	0	0	NaN
0.33	0.01	0	0	NaN
0.33	0.03	0	0	NaN
0.33	0.05	0	0	NaN
0.33	0.07	1.0661e-08	0	NaN
0.33	0.09	1.12533e-05	0	NaN
0.33	0.11	0.000167167	0.000102368	-0.707524
0.33	0.13	0.00035018	0.000460327	0.394561
0.33	0.15	0.000312505	0.000479765	0.618449
0.33	0.17	0.000237657	0.00029061	0.290203
0.33	0.19	0.000178404	0.000189155	0.0844228
0.33	0.21	0.000154136	0.000142311	-0.115161
0.33	0.23	0.000127622	0.000104754	-0.284873
0.33	0.25	0.000106313	7.99355e-05	-0.411412
0.33	0.27	8.93109e-05	6.5877e-05	-0.43906
0.33	0.29	7.4626e-05	5.20215e-05	-0.52057
0.33	0.31	6.15673e-05	3.87751e-05	-0.667036
0.33	0.33	5.03296e-05	2.84215e-05	-0.824423
0.33	0.35	4.09874e-05	2.26865e-05	-0.853351
0.33	0.37	3.14213e-05	1.94383e-05	-0.692843
0.33	0.39	2.67775e-05	1.42615e-05	-0.908894
0.33	0.41	2.15726e-05	1.04043e-05	-1.05202
0.33	0.43	1.73648e-05	9.38925e-06	-0.887085
0.33	0.45	1.3846e-05	5.98882e-06	-1.20912
0.33	0.47	1.0968e-05	5.27828e-06	-1.05516
0.33	0.49	8.61128e-06	0	NaN
0.33	0.51	6.67585e-06	0	NaN
0.33	0.53	5.19658e-06	0	NaN
0.33	0.55	3.90844e-06	0	NaN
0.33	0.57	3.25415e-06	0	NaN
0.33	0.59	2.51349e-06	0	NaN
0.33	0.61	1.92358e-06	0	NaN
0.33	0.63	1.44557e-06	0	NaN
0.33	0.65	1.06264e-06	0	NaN
0.33	0.67	7.93103e-07	0	NaN
0.33	0.69	5.78702e-07	0	NaN
0.33	0.71	4.71878e-07	0	NaN
0.33	0.73	3.5547e-07	0	NaN
0.33	0.75	3.01627e-07	0	NaN
0.33	0.77	2.23017e-07	0	NaN
0.33	0.79	1.68743e-07	0	NaN
0.33	0.81	1.25561e-07	0	NaN
0.33	0.83	6.978e-08	0	NaN
0.33	0.85	5.5458e-08	0	NaN
0.33	0.87	1.2599e-08	0	NaN
0.33	0.89	0	0	NaN
0.33	0.91	0	0	NaN
0.33	0.93	0	0	NaN
0.33	0.95	0	0	NaN
0.33	0.97	0	0	NaN
0.33	0.99	0	0	NaN
0.34	0.01	0	0	NaN
0.34	0.03	0	0	NaN
0.34	0.05	0	0	NaN
0.34	0.07	9.99e-09	0	NaN
0.34	0.09	1.05451e-05	0	NaN
0.34	0.11	0.000156647	8.8868e-05	-0.81778
0.34	0.13	0.000328142	0.000426678	0.378826
0.34	0.15	0.000292838	0.000448045	0.61354
0.34	0.17	0.000222701	0.000281576	0.338419
0.34	0.19	0.000167176	0.000182456	0.126176
0.34	0.21	0.000144436	0.000130079	-0.151037
0.34	0.23	0.00011959	9.90185e-05	-0.272325
0.34	0.25	9.96225e-05	7.32869e-05	-0.442917
0.34	0.27	8.36902e-05	6.04465e-05	-0.469401
0.34	0.29	6.99295e-05	5.02959e-05	-0.47546
0.34	0.31	5.76927e-05	4.02469e-05	-0.519511
0.34	0.33	4.71622e-05	3.16697e-05	-0.574527
0.34	0.35	3.8408e-05	2.10116e-05	-0.870218
0.34	0.37	2.94439e-05	1.81695e-05	-0.696451
0.34	0.39	2.50923e-05	1.35002e-05	-0.894261
0.34	0.41	2.0215e-05	9.54151e-06	-1.08314
0.34	0.43	1.6272e-05	7.6129e-06	-1.09587
0.34	0.45	1.29746e-05	5.73505e-06	-1.17781
0.34	0.47	1.02777e-05	0	NaN
0.34	0.49	8.06934e-06	0	NaN
0.34	0.51	6.25572e-06	0	NaN
0.34	0.53	4.86954e-06	0	NaN
0.34	0.55	3.66247e-06	0	NaN
0.34	0.57	3.04935e-06	0	NaN
0.34	0.59	2.3553e-06	0	NaN
0.34	0.61	1.80253e-06	0	NaN
0.34	0.63	1.35459e-06	0	NaN
0.34	0.65	9.95764e-07	0	NaN
0.34	0.67	7.4319e-07	0	NaN
0.34	0.69	5.42282e-07	0	NaN
0.34	0.71	4.42181e-07	0	NaN
0.34	0.73	3.33099e-07	0	NaN
0.34	0.75	2.82644e-07	0	NaN
0.34	0.77	2.08981e-07	0	NaN
0.34	0.79	1.58123e-07	0	NaN
0.34	0.81	1.17659e-07	0	NaN
0.34	0.83	6.5389e-08	0	NaN
0.34	0.85	5.1968e-08	0	NaN
0.34	0.87	1.1806e-08	0	NaN
0.34	0.89	0	0	NaN
0.34	0.91	0	0	NaN
0.34	0.93	0	0	NaN
0.34	0.95	0	0	NaN
0.34	0.97	0	0	NaN
0.34	0.99	0	0	NaN
0.35	0.01	0	0	NaN
0.35	0.03	0	0	NaN
0.35	0.05	0	0	NaN
0.35	0.07	9.718e-09	0	NaN
0.35	0.09	1.02579e-05	0	NaN
0.35	0.11	0.00015238	7.58753e-05	-1.00597
0.35	0.13	0.000319205	0.000398459	0.319951
0.35	0.15	0.000284862	0.000441447	0.631977
0.35	0.17	0.000216635	0.000277719	0.358359
0.35	0.19	0.000162623	0.000178193	0.131906
0.35	0.21	0.000140502	0.000132109	-0.0888557
0.35	0.23	0.000116333	9.30297e-05	-0.322493
0.35	0.25	9.69091e-05	7.34899e-05	-0.399086
0.35	0.27	8.14108e-05	6.0345e-05	-0.431986
0.35	0.29	6.80249e-05	4.53222e-05	-0.585846
0.35	0.31	5.61213e-05	3.71002e-05	-0.597121
0.35	0.33	4.58776e-05	3.40551e-05	-0.429921
0.35	0.35	3.73619e-05	2.23312e-05	-0.742506
0.35	0.37	2.86419e-05	1.93875e-05	-0.562998
0.35	0.39	2.44089e-05	1.51243e-05	-0.690536
0.35	0.41	1.96644e-05	9.54151e-06	-1.0433
0.35	0.43	1.58288e-05	9.13549e-06	-0.792997
0.35	0.45	1.26212e-05	6.19183e-06	-1.02741
0.35	0.47	9.99779e-06	5.22753e-06	-0.93548
0.35	0.49	7.84956e-06	0	NaN
0.35	0.51	6.08533e-06	0	NaN
0.35	0.53	4.73691e-06	0	NaN
0.35	0.55	3.56272e-06	0	NaN
0.35	0.57	2.9663e-06	0	NaN
0.35	0.59	2.29115e-06	0	NaN
0.35	0.61	1.75343e-06	0	NaN
0.35	0.63	1.3177e-06	0	NaN
0.35	0.65	9.68643e-07	0	NaN
0.35	0.67	7.22948e-07	0	NaN
0.35	0.69	5.27512e-07	0	NaN
0.35	0.71	4.30137e-07	0	NaN
0.35	0.73	3.24026e-07	0	NaN
0.35	0.75	2.74946e-07	0	NaN
0.35	0.77	2.03289e-07	0	NaN
0.35	0.79	1.53817e-07	0	NaN
0.35	0.81	1.14455e-07	0	NaN
0.35	0.83	6.3608e-08	0	NaN
0.35	0.85	5.0552e-08	0	NaN
0.35	0.87	1.1485e-08	0	NaN
0.35	0.89	0	0	NaN
0.35	0.91	0	0	NaN
0.35	0.93	0	0	NaN
0.35	0.95	0	0	NaN
0.35	0.97	0	0	NaN
0.35	0.99	0	0	NaN
0.36	0.01	0	0	NaN
0.36	0.03	0	0	NaN
0.36	0.05	0	0	NaN
0.36	0.07	8.865e-09	0	NaN
0.36	0.09	9.35778e-06	0	NaN
0.36	0.11	0.000139009	7.27794e-05	-0.933574
0.36	0.13	0.000291194	0.000363085	0.318325
0.36	0.15	0.000259865	0.000395008	0.604119
0.36	0.17	0.000197625	0.000250769	0.343594
0.36	0.19	0.000148353	0.000162612	0.132398
0.36	0.21	0.000128173	0.000127846	-0.00368006
0.36	0.23	0.000106124	8.78022e-05	-0.273428
0.36	0.25	8.84053e-05	6.5674e-05	-0.428811
0.36	0.27	7.42669e-05	5.1514e-05	-0.527755
0.36	0.29	6.20557e-05	4.19217e-05	-0.565864
0.36	0.31	5.11966e-05	3.45118e-05	-0.568957
0.36	0.33	4.18518e-05	3.05531e-05	-0.453971
0.36	0.35	3.40833e-05	2.21282e-05	-0.623181
0.36	0.37	2.61286e-05	1.91338e-05	-0.449507
0.36	0.39	2.2267e-05	1.44645e-05	-0.622386
0.36	0.41	1.79388e-05	9.49075e-06	-0.918491
0.36	0.43	1.44398e-05	9.28775e-06	-0.636651
0.36	0.45	1.15137e-05	5.78581e-06	-0.992761
0.36	0.47	9.12048e-06	0	NaN
0.36	0.49	7.16076e-06	0	NaN
0.36	0.51	5.55134e-06	0	NaN
0.36	0.53	4.32124e-06	0	NaN
0.36	0.55	3.25009e-06	0	NaN
0.36	0.57	2.706e-06	0	NaN
0.36	0.59	2.0901e-06	0	NaN
0.36	0.61	1.59957e-06	0	NaN
0.36	0.63	1.20207e-06	0	NaN
0.36	0.65	8.83644e-07	0	NaN
0.36	0.67	6.59509e-07	0	NaN
0.36	0.69	4.81222e-07	0	NaN
0.36	0.71	3.92392e-07	0	NaN
0.36	0.73	2.95593e-07	0	NaN
0.36	0.75	2.50819e-07	0	NaN
0.36	0.77	1.85451e-07	0	NaN
0.36	0.79	1.40319e-07	0	NaN
0.36	0.81	1.04411e-07	0	NaN
0.36	0.83	5.8026e-08	0	NaN
0.36	0.85	4.6116e-08	0	NaN
0.36	0.87	1.0477e-08	0	NaN
0.36	0.89	0	0	NaN
0.36	0.91	0	0	NaN
0.36	0.93	0	0	NaN
0.36	0.95	0	0	NaN
0.36	0.97	0	0	NaN
0.36	0.99	0	0	NaN
0.37	0.01	0	0	NaN
0.37	0.03	0	0	NaN
0.37	0.05	0	0	NaN
0.37	0.07	8.337e-09	0	NaN
0.37	0.09	8.80004e-06	0	NaN
0.37	0.11	0.000130724	6.46589e-05	-1.0156
0.37	0.13	0.000273839	0.000337353	0.300934
0.37	0.15	0.000244377	0.000373641	0.612547
0.37	0.17	0.000185846	0.000234934	0.338148
0.37	0.19	0.000139511	0.000150177	0.10629
0.37	0.21	0.000120533	0.000122213	0.0199607
0.37	0.23	9.97992e-05	8.85635e-05	-0.172316
0.37	0.25	8.31362e-05	6.19691e-05	-0.423929
0.37	0.27	6.98405e-05	4.88241e-05	-0.51647
0.37	0.29	5.8357e-05	3.70495e-05	-0.655453
0.37	0.31	4.81452e-05	3.36998e-05	-0.514653
0.37	0.33	3.93574e-05	3.08069e-05	-0.353381
0.37	0.35	3.20519e-05	2.18237e-05	-0.554517
0.37	0.37	2.45712e-05	1.44645e-05	-0.764453
0.37	0.39	2.09398e-05	1.29927e-05	-0.688548
0.37	0.41	1.68696e-05	1.15209e-05	-0.55018
0.37	0.43	1.35792e-05	8.3742e-06	-0.697372
0.37	0.45	1.08275e-05	6.14108e-06	-0.818131
0.37	0.47	8.57688e-06	0	NaN
0.37	0.49	6.73396e-06	0	NaN
0.37	0.51	5.22047e-06	0	NaN
0.37	0.53	4.06369e-06	0	NaN
0.37	0.55	3.05638e-06	0	NaN
0.37	0.57	2.54472e-06	0	NaN
0.37	0.59	1.96553e-06	0	NaN
0.37	0.61	1.50423e-06	0	NaN
0.37	0.63	1.13043e-06	0	NaN
0.37	0.65	8.30977e-07	0	NaN
0.37	0.67	6.20201e-07	0	NaN
0.37	0.69	4.52541e-07	0	NaN
0.37	0.71	3.69005e-07	0	NaN
0.37	0.73	2.77975e-07	0	NaN
0.37	0.75	2.3587e-07	0	NaN
0.37	0.77	1.74397e-07	0	NaN
0.37	0.79	1.31956e-07	0	NaN
0.37	0.81	9.8188e-08	0	NaN
0.37	0.83	5.4568e-08	0	NaN
0.37	0.85	4.3368e-08	0	NaN
0.37	0.87	9.852e-09	0	NaN
0.37	0.89	0	0	NaN
0.37	0.91	0	0	NaN
0.37	0.93	0	0	NaN
0.37	0.95	0	0	NaN
0.37	0.97	0	0	NaN
0.37	0.99	0	0	NaN
0.38	0.01	0	0	NaN
0.38	0.03	0	0	NaN
0.38	0.05	0	0	NaN
0.38	0.07	7.839e-09	0	NaN
0.38	0.09	8.2746e-06	0	NaN
0.38	0.11	0.000122918	5.55235e-05	-1.14653
0.38	0.13	0.000257488	0.000307866	0.257797
0.38	0.15	0.000229785	0.000344865	0.585743
0.38	0.17	0.00017475	0.000226205	0.372341
0.38	0.19	0.000131181	0.000151091	0.20386
0.38	0.21	0.000113336	0.000115158	0.0230024
0.38	0.23	9.38403e-05	7.97325e-05	-0.23504
0.38	0.25	7.81722e-05	6.01419e-05	-0.378284
0.38	0.27	6.56704e-05	4.44086e-05	-0.564403
0.38	0.29	5.48726e-05	3.55269e-05	-0.627174
0.38	0.31	4.52705e-05	3.15174e-05	-0.522422
0.38	0.33	3.70074e-05	3.00963e-05	-0.298225
0.38	0.35	3.01381e-05	2.36508e-05	-0.349703
0.38	0.37	2.31041e-05	1.66976e-05	-0.468507
0.38	0.39	1.96895e-05	1.25359e-05	-0.65136
0.38	0.41	1.58624e-05	9.38925e-06	-0.756527
0.38	0.43	1.27684e-05	8.06968e-06	-0.661991
0.38	0.45	1.0181e-05	7.66366e-06	-0.409769
0.38	0.47	8.06477e-06	0	NaN
0.38	0.49	6.33189e-06	0	NaN
0.38	0.51	4.90876e-06	0	NaN
0.38	0.53	3.82105e-06	0	NaN
0.38	0.55	2.87388e-06	0	NaN
0.38	0.57	2.39278e-06	0	NaN
0.38	0.59	1.84817e-06	0	NaN
0.38	0.61	1.41441e-06	0	NaN
0.38	0.63	1.06293e-06	0	NaN
0.38	0.65	7.8136e-07	0	NaN
0.38	0.67	5.8317e-07	0	NaN
0.38	0.69	4.2552e-07	0	NaN
0.38	0.71	3.46972e-07	0	NaN
0.38	0.73	2.61377e-07	0	NaN
0.38	0.75	2.21787e-07	0	NaN
0.38	0.77	1.63984e-07	0	NaN
0.38	0.79	1.24077e-07	0	NaN
0.38	0.81	9.2325e-08	0	NaN
0.38	0.83	5.1309e-08	0	NaN
0.38	0.85	4.0778e-08	0	NaN
0.38	0.87	9.264e-09	0	NaN
0.38	0.89	0	0	NaN
0.38	0.91	0	0	NaN
0.38	0.93	0	0	NaN
0.38	0.95	0	0	NaN
0.38	0.97	0	0	NaN
0.38	0.99	0	0	NaN
0.39	0.01	0	0	NaN
0.39	0.03	0	0	NaN
0.39	0.05	0	0	NaN
0.39	0.07	7.572e-09	0	NaN
0.39	0.09	7.9925e-06	0	NaN
0.39	0.11	0.000118728	5.34426e-05	-1.15159
0.39	0.13	0.00024871	0.000291574	0.229401
0.39	0.15	0.000221951	0.000324462	0.547806
0.39	0.17	0.000168792	0.000222906	0.401189
0.39	0.19	0.000126708	0.000148249	0.226506
0.39	0.21	0.000109472	0.000112976	0.0454422
0.39	0.23	9.0641e-05	7.87174e-05	-0.203481
0.39	0.25	7.55071e-05	5.81626e-05	-0.376521
0.39	0.27	6.34315e-05	4.23278e-05	-0.583596
0.39	0.29	5.30019e-05	3.47148e-05	-0.61049
0.39	0.31	4.37271e-05	3.15682e-05	-0.470058
0.39	0.33	3.57457e-05	2.84215e-05	-0.330788
0.39	0.35	2.91106e-05	2.04026e-05	-0.512794
0.39	0.37	2.23165e-05	1.74589e-05	-0.354143
0.39	0.39	1.90183e-05	1.17239e-05	-0.697936
0.39	0.41	1.53216e-05	9.44e-06	-0.698707
0.39	0.43	1.23331e-05	7.46065e-06	-0.725159
0.39	0.45	9.83387e-06	7.81592e-06	-0.331344
0.39	0.47	7.78982e-06	5.12602e-06	-0.60375
0.39	0.49	6.11602e-06	0	NaN
0.39	0.51	4.74141e-06	0	NaN
0.39	0.53	3.69078e-06	0	NaN
0.39	0.55	2.7759e-06	0	NaN
0.39	0.57	2.3112e-06	0	NaN
0.39	0.59	1.78516e-06	0	NaN
0.39	0.61	1.36619e-06	0	NaN
0.39	0.63	1.02669e-06	0	NaN
0.39	0.65	7.54722e-07	0	NaN
0.39	0.67	5.63288e-07	0	NaN
0.39	0.69	4.11013e-07	0	NaN
0.39	0.71	3.35143e-07	0	NaN
0.39	0.73	2.52466e-07	0	NaN
0.39	0.75	2.14225e-07	0	NaN
0.39	0.77	1.58394e-07	0	NaN
0.39	0.79	1.19847e-07	0	NaN
0.39	0.81	8.9178e-08	0	NaN
0.39	0.83	4.956e-08	0	NaN
0.39	0.85	3.9388e-08	0	NaN
0.39	0.87	8.948e-09	0	NaN
0.39	0.89	0	0	NaN
0.39	0.91	0	0	NaN
0.39	0.93	0	0	NaN
0.39	0.95	0	0	NaN
0.39	0.97	0	0	NaN
0.39	0.99	0	0	NaN
0.4	0.01	0	0	NaN
0.4	0.03	0	0	NaN
0.4	0.05	0	0	NaN
0.4	0.07	6.877e-09	0	NaN
0.4	0.09	7.25871e-06	0	NaN
0.4	0.11	0.000107827	4.37996e-05	-1.29973
0.4	0.13	0.000225876	0.00025417	0.170262
0.4	0.15	0.000201574	0.000292691	0.538066
0.4	0.17	0.000153295	0.000198037	0.369457
0.4	0.19	0.000115075	0.000139265	0.275257
0.4	0.21	9.94219e-05	0.000105515	0.0858111
0.4	0.23	8.23194e-05	7.31854e-05	-0.169676
0.4	0.25	6.85749e-05	5.52189e-05	-0.312517
0.4	0.27	5.76079e-05	4.31906e-05	-0.415551
0.4	0.29	4.81358e-05	3.12129e-05	-0.624967
0.4	0.31	3.97126e-05	2.91828e-05	-0.444478
0.4	0.33	3.2464e-05	2.58839e-05	-0.326785
0.4	0.35	2.6438e-05	2.17222e-05	-0.283446
0.4	0.37	2.02676e-05	1.73067e-05	-0.227847
0.4	0.39	1.72722e-05	1.07596e-05	-0.682831
0.4	0.41	1.39149e-05	8.57721e-06	-0.698053
0.4	0.43	1.12008e-05	7.10538e-06	-0.656615
0.4	0.45	8.93103e-06	6.14108e-06	-0.540335
0.4	0.47	7.07464e-06	5.63355e-06	-0.328613
0.4	0.49	5.55451e-06	0	NaN
0.4	0.51	4.3061e-06	0	NaN
0.4	0.53	3.35193e-06	0	NaN
0.4	0.55	2.52105e-06	0	NaN
0.4	0.57	2.09901e-06	0	NaN
0.4	0.59	1.62127e-06	0	NaN
0.4	0.61	1.24076e-06	0	NaN
0.4	0.63	9.32431e-07	0	NaN
0.4	0.65	6.85431e-07	0	NaN
0.4	0.67	5.11573e-07	0	NaN
0.4	0.69	3.73278e-07	0	NaN
0.4	0.71	3.04374e-07	0	NaN
0.4	0.73	2.29288e-07	0	NaN
0.4	0.75	1.94558e-07	0	NaN
0.4	0.77	1.43852e-07	0	NaN
0.4	0.79	1.08844e-07	0	NaN
0.4	0.81	8.099e-08	0	NaN
0.4	0.83	4.501e-08	0	NaN
0.4	0.85	3.5772e-08	0	NaN
0.4	0.87	8.127e-09	0	NaN
0.4	0.89	0	0	NaN
0.4	0.91	0	0	NaN
0.4	0.93	0	0	NaN
0.4	0.95	0	0	NaN
0.4	0.97	0	0	NaN
[truncated: 2,951 more rows]

## Sheet: Fig. S9-PRINT_angle
x_cor	angle
441	4.8368			Data for S9 Fig.
442	4.89371
443	4.92526			PRINT_angle contains the level of alignment along the cross-section of the image (x-axis coordinate + average angle betwee neiboring cell segments).
444	4.94988			PRINT_fluor contains the fluorescent intensity of TasA along the cross-section of the image, showing for all pixels seperately the measured fluorescent values.
445	4.96773
446	4.97846
447	4.98162
448	4.97637
449	4.95119
450	4.89716
451	4.82005
452	4.73439
453	4.63947
454	4.54017
455	4.43038
456	4.31075
457	4.19004
458	4.07364
459	3.96774
460	3.86919
461	3.79553
462	3.74377
463	3.70448
464	3.6849
465	3.68424
466	3.70369
467	3.74727
468	3.80612
469	3.86408
470	3.91743
471	3.95281
472	3.9627
473	3.95039
474	3.92476
475	3.89226
476	3.8652
477	3.843
478	3.82892
479	3.82378
480	3.82831
481	3.84228
482	3.86887
483	3.90843
484	3.95759
485	4.0184
486	4.08223
487	4.15344
488	4.23382
489	4.32046
490	4.40613
491	4.49263
492	4.57377
493	4.56197
494	4.56209
495	4.57793
496	4.5983
497	4.62666
498	4.66098
499	4.70702
500	4.79835
501	4.91829
502	5.01945
503	5.10454
504	5.18644
505	5.2728
506	5.36487
507	5.45547
508	5.54453
509	5.63599
510	5.73337
511	5.83935
512	5.96912
513	6.14207
514	6.39841
515	6.70985
516	7.06605
517	7.464
518	7.89916
519	8.37032
520	8.88531
521	9.43893
522	10.0312
523	10.6449
524	11.299
525	11.9881
526	12.6707
527	13.3195
528	13.9069
529	14.4419
530	14.981
531	15.6252
532	16.3538
533	17.0571
534	17.7247
535	18.3917
536	19.0518
537	19.6579
538	19.9508
539	20.2273
540	20.5334
541	20.8402
542	21.1115
543	21.347
544	21.4951
545	21.5024
546	21.4004
547	21.2951
548	21.1924
549	21.1061
550	20.7672
551	20.5003
552	20.2748
553	20.0987
554	20.0186
555	20.037
556	20.1036
557	20.1812
558	20.2328
559	20.3617
560	20.5588
561	20.7805
562	21.0316
563	21.4079
564	21.8229
565	22.2508
566	22.687
567	23.1163
568	23.4996
569	23.8546
570	24.1327
571	24.3155
572	24.4139
573	24.4831
574	24.605
575	24.6749
576	24.5983
577	24.4788
578	24.3024
579	24.1814
580	24.0503
581	23.8565
582	23.7498
583	23.79
584	23.9916
585	24.3048
586	24.6409
587	25.0093
588	25.3487
589	25.621
590	25.7971
591	25.7856
592	25.679
593	25.6284
594	25.7618
595	25.8982
596	25.9351
597	25.852
598	25.6843
599	25.4439
600	25.208
601	25.0157
602	24.6482
603	24.1102
604	23.6142
605	23.1807
606	22.7661
607	22.3973
608	22.14
609	21.9631
610	21.9234
611	22.1671
612	22.4468
613	22.7682
614	23.076
615	23.277
616	23.3269
617	23.2619
618	23.1696
619	23.0214
620	22.8114
621	22.5899
622	22.353
623	22.1037
624	21.8328
625	21.5466
626	21.2486
627	20.9513
628	20.6353
629	20.2946

## Sheet: Fig. S9-PRINT_fluor
x_cor	fluor
441	0.180342			Data for S9 Fig.
441	0.188083
441	0.211305			PRINT_angle contains the level of alignment along the cross-section of the image (x-axis coordinate + average angle betwee neiboring cell segments).
441	0.19737			PRINT_fluor contains the fluorescent intensity of TasA along the cross-section of the image, showing for all pixels seperately the measured fluorescent values.
441	0.181889
441	0.165637
441	0.162543
441	0.181118
441	0.188083
441	0.199694
441	0.215946
441	0.239168
441	0.274
441	0.260842
441	0.265484
441	0.261613
441	0.260842
441	0.246132
441	0.258519
441	0.26239
441	0.238392
441	0.267031
441	0.26626
441	0.268578
441	0.26239
441	0.253873
441	0.232974
441	0.239944
441	0.242262
441	0.274
441	0.297232
441	0.296421
441	0.297993
441	0.275548
441	0.264713
441	0.25929
441	0.248455
441	0.219816
441	0.222139
441	0.210528
441	0.215175
441	0.214399
441	0.198147
441	0.1935
441	0.183441
441	0.188859
441	0.196599
441	0.181889
441	0.19737
441	0.184988
441	0.177248
441	0.172601
441	0.191953
441	0.170283
441	0.181889
441	0.172601
441	0.182665
441	0.188083
441	0.176472
441	0.198147
441	0.187312
441	0.19737
441	0.191953
441	0.180342
441	0.198147
441	0.18576
441	0.191177
441	0.181889
441	0.179571
441	0.210528
441	0.227557
441	0.20047
441	0.18963
441	0.195823
441	0.188859
441	0.217498
441	0.202017
441	0.201241
441	0.230656
441	0.243038
441	0.23375
441	0.247684
441	0.254649
441	0.287158
441	0.270901
441	0.282512
441	0.308037
441	0.314225
441	0.298754
441	0.284059
441	0.285606
441	0.272448
441	0.294899
441	0.280189
441	0.260842
441	0.284835
441	0.287158
441	0.284059
441	0.291805
441	0.27013
441	0.249232
441	0.253873
441	0.22988
441	0.225234
441	0.222139
441	0.209757
441	0.226786
441	0.227557
441	0.235297
441	0.217498
441	0.215175
441	0.213628
441	0.23375
441	0.222139
441	0.229104
441	0.211305
441	0.221363
441	0.215946
441	0.222139
441	0.241491
441	0.243038
441	0.256196
441	0.294138
441	0.313464
441	0.360689
441	0.414863
441	0.41253
441	0.352928
441	0.282512
441	0.218269
441	0.201241
441	0.198147
441	0.205887
441	0.214399
441	0.227557
441	0.212852
441	0.208205
441	0.210528
441	0.202788
441	0.196599
441	0.187312
441	0.191177
441	0.205111
441	0.215946
441	0.206658
441	0.212076
441	0.225234
441	0.229104
441	0.22601
441	0.22601
441	0.225234
441	0.234526
441	0.219045
441	0.22601
441	0.221363
441	0.236073
441	0.237621
441	0.219816
441	0.260842
441	0.256972
441	0.231427
441	0.230656
441	0.225234
441	0.220592
441	0.215946
441	0.207434
441	0.188083
441	0.192729
441	0.198918
441	0.198918
441	0.201241
441	0.202788
441	0.209757
441	0.202017
441	0.212852
441	0.223686
441	0.250003
441	0.316559
441	0.359117
441	0.358356
441	0.345979
441	0.350646
441	0.337457
441	0.293327
442	0.182665
442	0.195823
442	0.210528
442	0.207434
442	0.188859
442	0.176472
442	0.161767
442	0.181889
442	0.205887
442	0.220592
442	0.241491
442	0.280965
442	0.291029
442	0.297232
442	0.292566
442	0.278642
442	0.252326
442	0.246132
442	0.229104
442	0.22988
442	0.232203
442	0.225234
442	0.222915
442	0.212076
442	0.232203
442	0.231427
442	0.230656
442	0.211305
442	0.242262
442	0.25542
442	0.276319
442	0.301088
442	0.29566
442	0.286382
442	0.269354
442	0.274
442	0.277095
442	0.25155
442	0.249232
442	0.22988
442	0.204335
442	0.205111
442	0.201241
442	0.205111
442	0.178019
442	0.184988
442	0.190406
442	0.187312
442	0.175701
442	0.175701
442	0.170283
442	0.168731
442	0.174149
442	0.173378
442	0.177248
442	0.184988
442	0.180342
442	0.194276
442	0.206658
442	0.202017
442	0.208981
442	0.202788
442	0.205887
442	0.205111
442	0.202017
442	0.20047
442	0.203564
442	0.202017
442	0.196599
442	0.212852
442	0.219045
442	0.20047
442	0.198147
442	0.19737
442	0.210528
442	0.232974
442	0.208205
442	0.222915
442	0.236845
442	0.267807
442	0.237621
442	0.248455
442	0.277871
442	0.294138
442	0.284835
442	0.283288
442	0.304182
442	0.294899
442	0.285606
442	0.282512
442	0.26626
442	0.256196
442	0.273224
442	0.270901
442	0.250003
442	0.284059
442	0.296421
442	0.270901
442	0.282512
442	0.25155
442	0.230656
442	0.244585
442	0.222915
442	0.222915
442	0.221363
442	0.199694
442	0.215946
442	0.214399
442	0.222139
442	0.22988
442	0.227557
442	0.218269
442	0.216722
442	0.205887
442	0.232203
442	0.198918
442	0.221363
442	0.206658
442	0.214399
442	0.222915
442	0.25542
442	0.280965
442	0.305754
442	0.334363
442	0.38311
442	0.418718
442	0.435762
442	0.378494
442	0.315798
442	0.254649
442	0.22601
442	0.215946
442	0.223686
442	0.220592
442	0.204335
442	0.205887
442	0.19737
442	0.206658
442	0.19737
442	0.190406
442	0.192729
442	0.203564
442	0.22601
442	0.22988
442	0.232974
442	0.236845
442	0.223686
442	0.236845
442	0.223686
442	0.236073
442	0.230656
442	0.247684
442	0.25542
442	0.263937
442	0.277871
442	0.263937
442	0.258519
442	0.246132
442	0.260066
442	0.256972
442	0.236845
442	0.222139
442	0.201241
442	0.196599
442	0.203564
442	0.18576
442	0.184988
442	0.183441
442	0.181889
442	0.183441
442	0.203564
442	0.219045
442	0.224463
442	0.219045
442	0.232203
442	0.240715
442	0.278642
442	0.314225
442	0.35374
442	0.335124
442	0.304943
442	0.299566
442	0.280965
442	0.256196
443	0.191953
443	0.206658
443	0.206658
443	0.211305
443	0.192729
443	0.188083
443	0.178795
443	0.177248
443	0.206658
443	0.220592
443	0.239168
443	0.277095
443	0.292566
443	0.287158
443	0.254649
443	0.250003
443	0.218269
443	0.209757
443	0.212852
443	0.208981
443	0.184988
443	0.184212
443	0.202788
443	0.195823
443	0.208205
443	0.215175
443	0.219816
443	0.210528
443	0.222915
443	0.235297
443	0.282512
443	0.308037
443	0.306515
443	0.315037
443	0.301848
443	0.311943
443	0.291805
443	0.272448
443	0.26626
443	0.226786
443	0.208981
443	0.195823
443	0.202788
443	0.184988
443	0.191177
443	0.194276
443	0.191177
443	0.18576
443	0.174149
443	0.156349
443	0.176472
443	0.15712
443	0.171054
443	0.177248
443	0.191177
443	0.184212
443	0.180342
443	0.184212
443	0.202788
443	0.201241
443	0.208981
443	0.208205
443	0.203564
443	0.198918
443	0.208981
443	0.22601
443	0.212076
443	0.216722
443	0.23375
443	0.232974
443	0.221363
443	0.207434
443	0.222915
443	0.229104
443	0.237621
443	0.222915
443	0.224463
443	0.239168
443	0.237621
443	0.250779
443	0.247684
443	0.242262
443	0.282512
443	0.279418
443	0.267807
443	0.261613
443	0.253102
443	0.265484
443	0.256196
443	0.260066
443	0.242262
443	0.242262
443	0.246132
443	0.239168
443	0.238392
443	0.260066
443	0.271677
443	0.280965
443	0.265484
443	0.256972
443	0.222139
443	0.22601
443	0.232203
443	0.22988
443	0.212852
443	0.198147
443	0.214399
443	0.209757
443	0.221363
443	0.226786
443	0.225234
443	0.231427
443	0.216722
443	0.229104
443	0.236845
443	0.224463
443	0.226786
443	0.219045
443	0.22988
443	0.234526
443	0.25155
443	0.297232
443	0.330508
443	0.373066
443	0.418718
443	0.496936
443	0.499219
443	0.414103
443	0.331269
443	0.268578
443	0.245361
443	0.23375
443	0.224463
443	0.223686
443	0.226786
443	0.220592
443	0.212076
443	0.198918
443	0.205887
443	0.207434
443	0.212076
443	0.222139
443	0.25929
443	0.253102
443	0.274
443	0.26626
443	0.243038
443	0.250779
443	0.246132
443	0.261613
443	0.26239
443	0.279418
443	0.277095
443	0.273224
443	0.274
443	0.270901
443	0.243814
443	0.234526
443	0.22988
443	0.228333
443	0.196599
443	0.181118
443	0.186536
443	0.196599
443	0.194276
443	0.190406
443	0.195823
443	0.195823
443	0.188083
443	0.188083
443	0.229104
443	0.226786
443	0.236845
443	0.257743
443	0.284835
443	0.282512
443	0.286382
443	0.305754
443	0.303421
443	0.275548
443	0.27013
443	0.249232
443	0.252326
443	0.248455
444	0.203564
444	0.202017
444	0.215946
444	0.222915
444	0.205887
444	0.205887
444	0.182665
444	0.190406
444	0.195047
444	0.207434
444	0.22601
444	0.248455
444	0.257743
444	0.220592
444	0.210528
444	0.202788
444	0.18963
444	0.181889
444	0.188083
444	0.176472
444	0.179571
444	0.181118
444	0.179571
444	0.187312
444	0.195823
444	0.208205
444	0.210528
444	0.219816
444	0.214399
444	0.256196
444	0.281741
444	0.311943
444	0.314225
444	0.344457
444	0.326653
444	0.339791
444	0.336696
444	0.313464
444	0.291029
444	0.253102
444	0.221363
444	0.208981
444	0.206658
444	0.191177
444	0.198147
444	0.1935
444	0.181889
444	0.174149
444	0.178019
444	0.175701
444	0.165637
444	0.174925
444	0.160991
444	0.173378
444	0.209757
444	0.190406
444	0.205887
444	0.20047
444	0.192729
444	0.221363
444	0.222139
444	0.211305
444	0.209757
444	0.220592
444	0.236845
444	0.232203
444	0.246908
444	0.253873
444	0.256972
444	0.244585
444	0.231427
444	0.219816
444	0.247684
444	0.240715
444	0.234526
444	0.231427
444	0.215175
444	0.226786
444	0.231427
444	0.222915
444	0.243814
444	0.219045
444	0.257743
444	0.226786
444	0.234526
444	0.225234
444	0.239944
444	0.231427
444	0.241491
444	0.232974
444	0.229104
444	0.225234
444	0.232974
444	0.224463
444	0.247684
444	0.256972
444	0.279418
444	0.285606
444	0.256972
444	0.237621
444	0.222915
444	0.234526
444	0.223686
444	0.215175
444	0.212852
444	0.222915
444	0.229104
444	0.225234
444	0.227557
444	0.237621
444	0.260066
444	0.244585
444	0.22988
444	0.232203
444	0.217498
444	0.216722
444	0.228333
444	0.222139
444	0.250003
444	0.267031
444	0.307276
444	0.32432
444	0.362211
444	0.409436
444	0.499219
444	0.575864
444	0.553393
444	0.442711
444	0.348312
444	0.284835
444	0.261613
444	0.243814
444	0.244585
444	0.238392
444	0.246908
444	0.221363
444	0.246908
444	0.224463
444	0.218269
444	0.230656
444	0.237621
444	0.263937
444	0.291029
444	0.311943
444	0.337457
444	0.341312
444	0.334363
444	0.315798
444	0.291805
444	0.304943
444	0.299566
444	0.30266
444	0.281741
444	0.26626
444	0.253873
444	0.25155
444	0.236845
444	0.232203
444	0.220592
444	0.207434
444	0.219045
444	0.207434
444	0.208205
444	0.20047
444	0.188083
444	0.187312
444	0.184988
444	0.204335
444	0.216722
444	0.236073
444	0.253102
444	0.248455
444	0.270901
444	0.298754
444	0.293327
444	0.292566
444	0.272448
444	0.26626
444	0.249232
444	0.236073
444	0.229104
444	0.235297
444	0.225234
444	0.244585
445	0.214399
445	0.218269
445	0.219816
445	0.215946
445	0.191953
445	0.171054
445	0.177248
445	0.16796
445	0.177248
445	0.190406
445	0.208981
445	0.207434
445	0.217498
445	0.202788
445	0.176472
445	0.169507
445	0.179571
445	0.176472
445	0.188859
445	0.18576
445	0.16796
445	0.165637
445	0.173378
445	0.186536
445	0.198147
445	0.208981
445	0.206658
445	0.215946
445	0.247684
445	0.279418
445	0.308848
445	0.340551
445	0.370733
445	0.388537
445	0.407914
445	0.415624
445	0.416436
445	0.356834
445	0.326653
445	0.274771
445	0.25155
445	0.232974
445	0.209757
445	0.199694
445	0.18963
445	0.195823
445	0.181889
445	0.181118
445	0.173378
445	0.165637
445	0.171054
445	0.175701
445	0.181118
445	0.20047
445	0.202788
445	0.194276
445	0.205111
445	0.188083
445	0.207434
445	0.211305
445	0.212852
445	0.225234
445	0.222915
445	0.250779
445	0.245361
445	0.274771
445	0.284059
445	0.279418
445	0.269354
445	0.236845
445	0.22988
445	0.22601
445	0.245361
445	0.234526
445	0.22601
445	0.226786
445	0.215946
445	0.202017
445	0.210528
445	0.208981
445	0.204335
445	0.205887
445	0.213628
445	0.224463
445	0.213628
445	0.211305
445	0.236073
445	0.226786
445	0.209757
445	0.215946
445	0.219816
445	0.227557
445	0.239944
445	0.228333
445	0.234526
445	0.257743
445	0.284835
445	0.267807
445	0.25929
445	0.263161
445	0.254649
445	0.245361
445	0.236845
445	0.246132
445	0.22988
445	0.239168
445	0.228333
445	0.235297
445	0.248455
445	0.250003
445	0.257743
445	0.267807
445	0.248455
445	0.253873
445	0.248455
445	0.258519
445	0.245361
445	0.274771
445	0.294138
445	0.303421
445	0.339791
445	0.363023
445	0.405581
445	0.465943
445	0.568103
445	0.630038
445	0.55806
445	0.488414
445	0.407914
445	0.339791
445	0.306515
445	0.290253
445	0.260066
445	0.263937
445	0.253102
445	0.256972
445	0.263161
445	0.22988
445	0.239944
445	0.250779
445	0.277095
445	0.297232
445	0.32432
445	0.356834
445	0.383921
445	0.418718
445	0.425719
445	0.397059
445	0.331269
445	0.339791
445	0.33903
445	0.297993
445	0.271677
445	0.246132
445	0.228333
445	0.22601
445	0.222915
445	0.219816
445	0.214399
445	0.205111
445	0.209757
445	0.216722
445	0.184212
445	0.199694
445	0.207434
445	0.205111
445	0.202017
445	0.219045
445	0.25155
445	0.263937
445	0.256972
445	0.267031
445	0.28793
445	0.294899
445	0.286382
445	0.253873
445	0.236845
445	0.219816
445	0.221363
445	0.231427
445	0.218269
445	0.227557
445	0.232974
445	0.236073
446	0.206658
446	0.202788
446	0.194276
446	0.18963
446	0.181118
446	0.17183
446	0.154026
446	0.153255
446	0.171054
446	0.184988
446	0.179571
446	0.18963
446	0.188083
446	0.181118
446	0.169507
446	0.180342
446	0.172601
446	0.176472
446	0.171054
446	0.184988
446	0.174149
446	0.169507
446	0.180342
446	0.202017
446	0.211305
446	0.205111
446	0.242262
446	0.250779
446	0.285606
446	0.306515
446	0.337457
446	0.372305
446	0.42724
446	0.47832
446	0.507741
446	0.512407
446	0.476798
446	0.452045
446	0.393204
446	0.318131
446	0.284059
446	0.253873
446	0.239944
446	0.230656
446	0.212852
446	0.187312
446	0.179571
446	0.173378
446	0.175701
446	0.182665
446	0.178795
446	0.188859
446	0.202017
446	0.184988
446	0.188083
446	0.195823
446	0.198147
446	0.19737
446	0.208981
446	0.19737
446	0.210528
446	0.219045
446	0.227557
446	0.243038
446	0.25542
446	0.261613
446	0.274771
446	0.273224
446	0.249232
446	0.245361
446	0.219045
446	0.221363
446	0.228333
446	0.220592
446	0.217498
446	0.205887
446	0.203564
446	0.194276
446	0.199694
446	0.205111
446	0.194276
446	0.198918
446	0.202017
446	0.206658
446	0.207434
446	0.210528
446	0.220592
446	0.215175
446	0.220592
446	0.225234
446	0.224463
446	0.232974
446	0.234526
446	0.247684
446	0.268578
446	0.282512
446	0.289477
446	0.294899
446	0.285606
446	0.294899
446	0.285606
446	0.290253
446	0.291029
446	0.274
446	0.268578
446	0.25155
446	0.26239
446	0.268578
446	0.275548
446	0.284835
446	0.292566
446	0.283288
446	0.293327
446	0.281741
446	0.279418
446	0.294899
446	0.283288
446	0.32432
446	0.344457
446	0.363023
446	0.36845
446	0.393204
446	0.421052
446	0.477559
446	0.585908
446	0.640082
446	0.605285
446	0.544922
446	0.432668
446	0.382349
446	0.356023
446	0.311943
446	0.308848
446	0.268578
446	0.274
446	0.274771
446	0.294899
446	0.291805
446	0.274771
446	0.28793
446	0.306515
446	0.31037
446	0.345979
446	0.342124
446	0.379255
446	0.425719
446	0.42724
446	0.39782
446	0.336696
446	0.342885
446	0.32508
446	0.292566
446	0.273224
446	0.240715
446	0.240715
446	0.236073
446	0.230656
446	0.220592
446	0.204335
446	0.1935
446	0.214399
446	0.214399
446	0.22601
446	0.199694
446	0.213628
446	0.223686
446	0.248455
446	0.284059
446	0.290253
446	0.28793
446	0.279418
446	0.261613
446	0.261613
446	0.257743
446	0.252326
446	0.231427
446	0.209757
446	0.217498
446	0.214399
446	0.219816
446	0.239944
446	0.246132
446	0.244585
446	0.243038
447	0.183441
447	0.181118
447	0.175701
447	0.169507
447	0.156349
447	0.155573
447	0.159443
447	0.158672
447	0.155573
447	0.181118
447	0.183441
447	0.174149
447	0.188083
447	0.182665
447	0.168731
447	0.163314
447	0.178795
447	0.166413
447	0.172601
447	0.171054
447	0.175701
447	0.191953
447	0.20047
447	0.202017
447	0.22988
447	0.224463
447	0.25155
447	0.261613
447	0.290253
447	0.317319
447	0.335936
447	0.388537
447	0.435001
447	0.490697
447	0.531733
447	0.513929
447	0.524023
447	0.483748
447	0.410247
447	0.354501
447	0.291805
447	0.26239
447	0.243814
447	0.235297
447	0.216722
447	0.194276
447	0.179571
447	0.17183
447	0.178019
447	0.177248
447	0.177248
447	0.18963
447	0.179571
447	0.188859
447	0.195047
447	0.205111
447	0.199694
447	0.195823
447	0.208981
447	0.195047
447	0.219816
447	0.225234
447	0.216722
447	0.247684
447	0.265484
447	0.268578
447	0.274771
447	0.250779
447	0.253873
447	0.231427
447	0.210528
447	0.215946
447	0.219816
447	0.212076
447	0.212852
447	0.212852
447	0.212076
447	0.187312
447	0.220592
447	0.198918
447	0.204335
447	0.206658
447	0.214399
447	0.202017
447	0.208981
447	0.218269
447	0.202017
447	0.236073
447	0.222915
447	0.243814
447	0.232974
447	0.240715
447	0.257743
447	0.284059
447	0.298754
447	0.328935
447	0.321225
447	0.315798
447	0.326653
447	0.323559
447	0.322747
447	0.323559
447	0.320464
447	0.315037
447	0.297993
447	0.284835
447	0.282512
447	0.297993
447	0.339791
447	0.330508
447	0.349073
447	0.342885
447	0.331269
447	0.359928
447	0.359117
447	0.332841
447	0.331269
447	0.362211
447	0.358356
447	0.374639
447	0.380827
447	0.400153
447	0.40482
447	0.452806
447	0.560393
447	0.640082
447	0.62385
447	0.544922
447	0.48532
447	0.41253
447	0.367639
447	0.32508
447	0.312704
447	0.273224
447	0.299566
447	0.307276
447	0.325841
447	0.321225
447	0.321225
447	0.31037
447	0.300327
447	0.32508
447	0.317319
447	0.340551
447	0.343646
447	0.359928
447	0.36145
447	0.304182
447	0.304182
447	0.288706
447	0.294899
447	0.289477
447	0.253102
447	0.256196
447	0.236073
447	0.252326
447	0.230656
447	0.232203
447	0.22601
447	0.210528
447	0.219045
447	0.236845
447	0.254649
447	0.254649
447	0.260842
447	0.25929
447	0.277095
447	0.29566
447	0.293327
447	0.280189
447	0.280189
447	0.257743
447	0.257743
447	0.237621
447	0.223686
447	0.212852
447	0.202017
447	0.198147
447	0.195047
447	0.211305
447	0.219045
447	0.239944
447	0.25542
447	0.258519
448	0.165637
448	0.162543
448	0.16796
448	0.168731
448	0.16796
448	0.164861
448	0.158672
448	0.161767
448	0.16796
448	0.17183
448	0.170283
448	0.169507
448	0.177248
448	0.181118
448	0.177248
448	0.170283
448	0.178019
448	0.191953
448	0.198147
448	0.188083
448	0.205111
448	0.215946
448	0.210528
448	0.235297
448	0.227557
448	0.252326
448	0.242262
448	0.260066
448	0.274771
448	0.299566
448	0.304182
448	0.331269
448	0.39782
448	0.432668
448	0.445806
448	0.450472
448	0.435001
448	0.457422
448	0.41953
448	0.362211
448	0.296421
448	0.249232
448	0.223686
448	0.205111
448	0.183441
448	0.171054
448	0.181118
448	0.161767
448	0.173378
448	0.173378
448	0.182665
448	0.191177
448	0.179571
448	0.203564
448	0.214399
448	0.213628
448	0.222139
448	0.208205
448	0.201241
448	0.198918
448	0.194276
448	0.215946
448	0.220592
448	0.231427
448	0.234526
448	0.25155
448	0.279418
448	0.254649
448	0.258519
448	0.227557
448	0.216722
448	0.222915
448	0.215946
448	0.205111
448	0.214399
448	0.208981
448	0.203564
448	0.205887
448	0.207434
448	0.201241
448	0.203564
448	0.212852
448	0.222139
448	0.224463
448	0.225234
448	0.212076
448	0.237621
448	0.22988
448	0.243814
448	0.26239
448	0.26626
448	0.268578
448	0.280189
448	0.320464
448	0.351407
448	0.373066
448	0.360689
448	0.379255
448	0.39011
448	0.375399
448	0.371544
448	0.386255
448	0.354501
448	0.33203
448	0.312704
448	0.311943
448	0.291805
448	0.305754
448	0.360689
448	0.390871
448	0.381588
448	0.388537
448	0.383921
448	0.38311
448	0.359117
448	0.350646
448	0.329747
448	0.344457
448	0.366117
448	0.356023
448	0.34674
448	0.375399
448	0.380827
448	0.421813
448	0.489175
448	0.577386
448	0.564248
448	0.505407
448	0.455139
448	0.399392
448	0.375399
448	0.33203
448	0.319653
448	0.299566
448	0.294899
448	0.311131
448	0.328175
448	0.321986
448	0.315037
448	0.291029
448	0.298754
448	0.287158
448	0.280965
448	0.287158
448	0.304182
448	0.309609
448	0.30266
448	0.279418
448	0.281741
448	0.285606
448	0.284835
448	0.267807
448	0.256972
448	0.250779
448	0.243038
448	0.243814
448	0.250779
448	0.237621
448	0.247684
448	0.245361
448	0.258519
448	0.275548
448	0.30266
448	0.299566
448	0.299566
448	0.297993
448	0.318131
448	0.31037
448	0.299566
448	0.253102
448	0.237621
448	0.222915
448	0.212852
448	0.198918
448	0.202788
448	0.201241
448	0.216722
448	0.20047
448	0.209757
448	0.214399
448	0.232203
448	0.249232
448	0.272448
448	0.297993
449	0.160991
449	0.155573
449	0.164861
449	0.171054
449	0.15712
449	0.167184
449	0.167184
449	0.174149
449	0.17183
449	0.16022
449	0.169507
449	0.16796
449	0.168731
449	0.180342
449	0.184988
449	0.195047
449	0.207434
449	0.228333
449	0.221363
449	0.222139
449	0.225234
449	0.239944
449	0.239168
449	0.234526
449	0.236845
449	0.222915
449	0.244585
449	0.241491
449	0.256196
449	0.253873
449	0.258519
449	0.300327
449	0.335936
449	0.38311
449	0.394726
449	0.409436
449	0.44119
449	0.43424
449	0.414863
449	0.336696
449	0.296421
449	0.241491
449	0.219816
449	0.1935
449	0.167184
449	0.168731
449	0.169507
449	0.161767
449	0.172601
449	0.174925
449	0.182665
449	0.191177
449	0.196599
449	0.196599
449	0.227557
449	0.212076
449	0.206658
449	0.180342
449	0.190406
449	0.178019
449	0.202017
449	0.198147
449	0.209757
449	0.208981
449	0.209757
449	0.237621
449	0.258519
449	0.26626
449	0.271677
449	0.236073
449	0.223686
449	0.208981
449	0.235297
449	0.221363
449	0.214399
449	0.227557
449	0.216722
449	0.22601
449	0.202017
449	0.211305
449	0.214399
449	0.232203
449	0.240715
449	0.253873
449	0.247684
449	0.246132
449	0.239944
449	0.260842
449	0.300327
449	0.297232
449	0.303421
449	0.296421
449	0.351407
449	0.367639
449	0.403247
449	0.416436
449	0.410247
449	0.415624
449	0.408675
449	0.396298
449	0.380015
449	0.345979
449	0.342124
449	0.356834
449	0.317319
449	0.304182
449	0.297993
449	0.315037
449	0.338218
449	0.363783
449	0.379255
449	0.352928
449	0.339791
449	0.323559
449	0.333602
449	0.303421
449	0.289477
449	0.29566
449	0.321225
449	0.309609
449	0.292566
449	0.337457
449	0.342885
449	0.340551
449	0.386255
449	0.479893
449	0.465182
449	0.437335
449	0.385443
449	0.365356
449	0.338218
449	0.323559
449	0.30266
449	0.289477
449	0.277095
449	0.27013
449	0.271677
449	0.293327
449	0.277871
449	0.271677
449	0.258519
449	0.253102
449	0.25542
449	0.257743
449	0.275548
449	0.280965
449	0.280189
449	0.277871
449	0.280189
449	0.257743
449	0.250779
449	0.26626
449	0.283288
449	0.26239
449	0.261613
449	0.257743
449	0.27013
449	0.27013
449	0.273224
449	0.298754
449	0.286382
449	0.318131
449	0.317319
449	0.328175
449	0.30266
449	0.304943
449	0.292566
449	0.279418
449	0.268578
449	0.236845
449	0.23375
449	0.224463
449	0.222915
449	0.212076
449	0.217498
449	0.202788
449	0.217498
449	0.1935
449	0.208981
449	0.205887
449	0.227557
449	0.257743
449	0.285606
449	0.296421
450	0.155573
450	0.160991
450	0.157896
450	0.169507
450	0.168731
450	0.166413
450	0.180342
450	0.174925
450	0.184988
450	0.18576
450	0.188859
450	0.171054
450	0.175701
450	0.183441
450	0.198918
450	0.213628
450	0.227557
450	0.236845
450	0.260066
450	0.263937
450	0.246132
450	0.242262
450	0.246132
450	0.22988
450	0.219816
450	0.208981
450	0.209757
450	0.236073
450	0.236845
450	0.250003
450	0.26239
450	0.283288
450	0.294899
450	0.334363
450	0.362211
450	0.415624
450	0.447378
450	0.491509
450	0.431146
450	0.33203
450	0.304943
450	0.238392
450	0.222139
450	0.192729
450	0.183441
450	0.190406
450	0.17183
450	0.181889
450	0.183441
450	0.174925
450	0.177248
450	0.196599
450	0.180342
450	0.1935
450	0.191177
450	0.181889
450	0.17183
450	0.179571
450	0.174925
450	0.176472
450	0.180342
450	0.176472
450	0.18963
450	0.198147
450	0.210528
450	0.223686
450	0.232974
450	0.246132
450	0.261613
450	0.260066
450	0.267031
450	0.240715
450	0.242262
450	0.242262
450	0.226786
450	0.246132
450	0.239168
450	0.239168
450	0.243038
450	0.236073
450	0.219045
450	0.250003
450	0.26626
450	0.274
450	0.276319
450	0.284835
450	0.267031
450	0.283288
450	0.32432
450	0.335936
450	0.342885
450	0.340551
450	0.349834
450	0.387015
450	0.403247
450	0.416436
450	0.414863
450	0.411769
450	0.411008
450	0.396298
450	0.351407
450	0.333602
450	0.311131
450	0.322747
450	0.313464
450	0.292566
450	0.279418
450	0.29566
450	0.30266
450	0.301848
450	0.306515
450	0.29566
450	0.283288
450	0.275548
450	0.263161
450	0.260066
450	0.26239
450	0.245361
450	0.260066
450	0.268578
450	0.279418
450	0.285606
450	0.284835
450	0.320464
450	0.333602
450	0.374639
450	0.41253
450	0.376921
450	0.339791
450	0.313464
450	0.296421
450	0.274771
450	0.269354
450	0.269354
450	0.267807
450	0.246132
450	0.254649
450	0.253873
450	0.27013
450	0.25929
450	0.252326
450	0.267031
450	0.254649
450	0.25929
450	0.264713
450	0.253102
450	0.263161
450	0.256972
450	0.242262
450	0.243814
450	0.26239
450	0.274771
450	0.284059
450	0.304182
450	0.276319
450	0.27013
450	0.285606
450	0.301088
450	0.298754
450	0.301848
450	0.286382
450	0.304182
450	0.303421
450	0.301088
450	0.278642
450	0.277095
450	0.250003
450	0.252326
450	0.25155
450	0.227557
450	0.227557
450	0.227557
450	0.213628
450	0.215175
450	0.222915
450	0.208981
450	0.219045
450	0.218269
450	0.201241
450	0.224463
450	0.238392
450	0.245361
450	0.258519
450	0.243038
451	0.174925
451	0.177248
451	0.16409
451	0.176472
451	0.192729
451	0.178019
451	0.199694
451	0.208981
451	0.199694
451	0.208205
451	0.215946
451	0.208981
451	0.192729
451	0.190406
451	0.203564
451	0.231427
451	0.22601
451	0.231427
451	0.25542
451	0.226786
451	0.238392
451	0.231427
451	0.226786
451	0.209757
451	0.22601
451	0.219816
451	0.215946
451	0.245361
451	0.25155
451	0.25542
451	0.260842
451	0.26626
451	0.301088
451	0.32508
451	0.385443
451	0.443523
451	0.568915
451	0.62385
451	0.545683
451	0.414863
451	0.31037
451	0.267807
451	0.238392
451	0.214399
451	0.19737
451	0.191177
451	0.205111
451	0.184988
451	0.181889
451	0.16409
451	0.178795
451	0.186536
451	0.177248
451	0.174149
451	0.175701
451	0.170283
451	0.174925
451	0.177248
451	0.177248
451	0.16796
451	0.198918
451	0.196599
451	0.191953
451	0.196599
451	0.194276
451	0.22601
451	0.231427
451	0.260842
451	0.277095
451	0.291029
451	0.28793
451	0.296421
451	0.284835
451	0.260842
451	0.260842
451	0.26626
451	0.289477
451	0.297232
451	0.316559
451	0.290253
451	0.257743
451	0.260842
451	0.276319
451	0.263937
451	0.276319
451	0.282512
451	0.294899
451	0.315798
451	0.34674
451	0.352928
451	0.344457
451	0.341312
451	0.335124
451	0.352167
451	0.358356
451	0.383921
451	0.388537
451	0.407914
451	0.416436
451	0.369211
451	0.352928
451	0.307276
451	0.292566
451	0.311131
451	0.286382
451	0.267807
451	0.289477
451	0.285606
451	0.277095
451	0.277871
451	0.265484
451	0.268578
451	0.243814
451	0.252326
451	0.246908
451	0.246908
451	0.246132
451	0.232974
451	0.257743
451	0.242262
451	0.256972
451	0.269354
451	0.278642
451	0.308848
451	0.308848
451	0.319653
451	0.356023
451	0.337457
451	0.303421
451	0.276319
451	0.279418
451	0.27013
451	0.260066
451	0.260066
451	0.263937
451	0.257743
451	0.240715
451	0.25929
451	0.245361
451	0.254649
451	0.26626
451	0.271677
451	0.253102
451	0.257743
451	0.250779
451	0.253873
451	0.260842
451	0.284835
451	0.263161
451	0.275548
451	0.278642
451	0.298754
451	0.334363
451	0.339791
451	0.308848
451	0.287158
451	0.306515
451	0.297993
451	0.293327
[truncated: 32,777 more rows]

## Sheet: Fig. S10-PRINT_major
line	pixel	fluor
1	-11.5	0.115973		Data for S10 Fig.
1	-11	0.115163
1	-10.5	0.115163		PRINT_major contains all line segments and associated fluorescence values for pole-to-pole interactions
1	-10	0.118403		PRINT_minor contains all line segments and associated fluorescence values for side-to-side interactions
1	-9.5	0.118403
1	-9	0.124093
1	-8.5	0.124093
1	-8	0.119223
1	-7.5	0.119223
1	-7	0.125723
1	-6.5	0.125723
1	-6	0.125723
1	-5.5	0.125723
1	-5	0.134653
1	-4.5	0.134653
1	-4	0.125723
1	-3.5	0.125723
1	-3	0.128153
1	-2.5	0.128153
1	-2	0.126533
1	-1.5	0.126533
1	-1	0.137093
1	-0.5	0.137093
1	0	0.139533
1	0.5	0.139533
1	1	0.129783
1	1.5	0.129783
1	2	0.128973
1	2.5	0.128973
1	3	0.114343
1	3.5	0.127343
1	4	0.128973
1	4.5	0.128973
1	5	0.132213
1	5.5	0.132213
1	6	0.124093
1	6.5	0.124093
1	7	0.109473
1	7.5	0.109473
1	8	0.104593
1	8.5	0.104593
1	9	0.108663
1	9.5	0.108663
1	10	0.112723
1	10.5	0.112723
1	11	0.127343
1	11.5	0.127343
1	12	0.118403
1	12.5	0.118403
2	0	0.142773
2	0.5	0.136283
2	1	0.136283
2	1.5	0.119223
2	2	0.119223
2	2.5	0.122473
2	3	0.122473
2	3.5	0.111913
2	4	0.111913
2	4.5	0.120843
2	5	0.120843
2	5.5	0.111913
2	6	0.111913
2	6.5	0.119223
2	7	0.119223
2	7.5	0.112723
2	8	0.112723
2	8.5	0.111913
2	9	0.111913
2	9.5	0.108663
2	10	0.108663
2	10.5	0.118403
2	11	0.118403
2	11.5	0.122473
2	12	0.122473
2	12.5	0.118403
2	13	0.118403
2	13.5	0.117593
2	14	0.117593
2	14.5	0.119223
2	15	0.119223
2	15.5	0.112723
2	16	0.112723
2	16.5	0.111913
2	17	0.111913
2	17.5	0.111093
2	18	0.111093
2	18.5	0.104593
2	19	0.104593
2	19.5	0.102163
2	20	0.102163
2	20.5	0.105413
2	21	0.105413
2	21.5	0.113533
2	22	0.113533
2	22.5	0.114343
2	23	0.114343
2	23.5	0.112723
3	-7.5	0.179333
3	-7	0.182583
3	-6.5	0.182583
3	-6	0.199643
3	-5.5	0.199643
3	-5	0.187453
3	-4.5	0.187453
3	-4	0.188273
3	-3.5	0.188273
3	-3	0.210203
3	-2.5	0.210203
3	-2	0.226453
3	-1.5	0.226453
3	-1	0.262193
3	-0.5	0.262193
3	0	0.281693
3	0.5	0.281693
3	1	0.263003
3	1.5	0.263003
3	2	0.254073
3	2.5	0.254073
3	3	0.225633
3	3.5	0.225633
3	4	0.207763
3	4.5	0.207763
3	5	0.202083
3	5.5	0.202083
3	6	0.206953
3	6.5	0.206953
3	7	0.205333
3	7.5	0.205333
3	8	0.171213
3	8.5	0.171213
3	9	0.174463
3	9.5	0.174463
3	10	0.190703
3	10.5	0.190703
4	-8.5	0.252443
4	-8	0.272753
4	-7.5	0.272753
4	-7	0.284123
4	-6.5	0.284123
4	-6	0.323123
4	-5.5	0.323123
4	-5	0.332863
4	-4.5	0.332863
4	-4	0.331243
4	-3.5	0.331243
4	-3	0.355613
4	-2.5	0.355613
4	-2	0.423033
4	-1.5	0.423033
4	-1	0.464463
4	-0.5	0.464463
4	0	0.510773
4	0.5	0.510773
4	1	0.485593
4	1.5	0.485593
4	2	0.388923
4	2.5	0.388923
4	3	0.343423
4	3.5	0.343423
4	4	0.314993
4	4.5	0.314993
4	5	0.289813
4	5.5	0.289813
4	6	0.271133
4	6.5	0.271133
4	7	0.263813
4	7.5	0.263813
4	8	0.248383
4	8.5	0.248383
4	9	0.238633
4	9.5	0.238633
4	10	0.236193
4	10.5	0.236193
4	11	0.226453
5	-11	0.197203
5	-10.5	0.197203
5	-10	0.208583
5	-9.5	0.208583
5	-9	0.220763
5	-8.5	0.220763
5	-8	0.219143
5	-7.5	0.219143
5	-7	0.228073
5	-6.5	0.228073
5	-6	0.219953
5	-5.5	0.219953
5	-5	0.245133
5	-4.5	0.245133
5	-4	0.245133
5	-3.5	0.245133
5	-3	0.302813
5	-2.5	0.302813
5	-2	0.341803
5	-1.5	0.341803
5	-1	0.378363
5	-0.5	0.378363
5	0	0.405163
5	0.5	0.405163
5	1	0.388103
5	1.5	0.388103
5	2	0.331243
5	2.5	0.331243
5	3	0.292253
5	3.5	0.292253
5	4	0.267883
5	4.5	0.267883
5	5	0.241073
5	5.5	0.241073
5	6	0.231323
5	6.5	0.231323
5	7	0.232953
5	7.5	0.232953
5	8	0.224823
5	8.5	0.224823
5	9	0.219143
5	9.5	0.219143
5	10	0.221573
5	10.5	0.221573
6	-11.5	0.174463
6	-11	0.167963
6	-10.5	0.167963
6	-10	0.176893
6	-9.5	0.176893
6	-9	0.182583
6	-8.5	0.182583
6	-8	0.186643
6	-7.5	0.186643
6	-7	0.198013
6	-6.5	0.198013
6	-6	0.196393
6	-5.5	0.196393
6	-5	0.193143
6	-4.5	0.193143
6	-4	0.194773
6	-3.5	0.194773
6	-3	0.210203
6	-2.5	0.210203
6	-2	0.258943
6	-1.5	0.258943
6	-1	0.314993
6	-0.5	0.314993
6	0	0.356423
6	0.5	0.356423
6	1	0.349113
6	1.5	0.349113
6	2	0.310123
6	2.5	0.310123
6	3	0.254883
6	3.5	0.254883
6	4	0.232953
6	4.5	0.232953
6	5	0.216703
6	5.5	0.216703
6	6	0.206143
6	6.5	0.206143
6	7	0.207763
6	7.5	0.207763
6	8	0.193143
6	8.5	0.193143
6	9	0.196393
6	9.5	0.196393
7	-7	0.180963
7	-6.5	0.180963
7	-6	0.197203
7	-5.5	0.197203
7	-5	0.195583
7	-4.5	0.195583
7	-4	0.224013
7	-3.5	0.224013
7	-3	0.237013
7	-2.5	0.237013
7	-2	0.254073
7	-1.5	0.254073
7	-1	0.304433
7	-0.5	0.304433
7	0	0.316623
7	0.5	0.316623
7	1	0.295503
7	1.5	0.295503
7	2	0.271133
7	2.5	0.271133
7	3	0.242693
7	3.5	0.242693
7	4	0.222393
7	4.5	0.222393
7	5	0.193953
7	5.5	0.193953
7	6	0.189893
7	6.5	0.189893
7	7	0.188273
7	7.5	0.188273
7	8	0.214263
7	8.5	0.214263
7	9	0.251633
7	9.5	0.251633
7	10	0.271943
7	10.5	0.271943
7	11	0.276813
7	11.5	0.276813
7	12	0.262193
7	12.5	0.262193
7	13	0.224823
7	13.5	0.224823
7	14	0.199643
7	14.5	0.199643
7	15	0.193143
7	15.5	0.193143
7	16	0.190703
7	16.5	0.190703
7	17	0.190703
7	17.5	0.190703
7	18	0.171213
8	-25	0.120033
8	-24.5	0.120033
8	-24	0.118403
8	-23.5	0.118403
8	-23	0.107843
8	-22.5	0.107843
8	-22	0.107843
8	-21.5	0.107843
8	-21	0.111913
8	-20.5	0.111913
8	-20	0.120033
8	-19.5	0.120033
8	-19	0.123283
8	-18.5	0.123283
8	-18	0.107843
8	-17.5	0.107843
8	-17	0.123283
8	-16.5	0.123283
8	-16	0.116783
8	-15.5	0.116783
8	-15	0.110283
8	-14.5	0.110283
8	-14	0.129783
8	-13.5	0.129783
8	-13	0.128973
8	-12.5	0.128973
8	-12	0.124093
8	-11.5	0.124093
8	-11	0.124093
8	-10.5	0.124093
8	-10	0.134653
8	-9.5	0.134653
8	-9	0.130593
8	-8.5	0.130593
8	-8	0.136283
8	-7.5	0.136283
8	-7	0.137903
8	-6.5	0.137903
8	-6	0.120843
8	-5.5	0.120843
8	-5	0.125723
8	-4.5	0.125723
8	-4	0.128973
8	-3.5	0.128973
8	-3	0.124093
8	-2.5	0.124093
8	-2	0.132213
8	-1.5	0.132213
8	-1	0.135463
8	-0.5	0.135463
8	0	0.145213
8	0.5	0.145213
9	-9.5	0.133843
9	-9	0.136283
9	-8.5	0.136283
9	-8	0.133843
9	-7.5	0.133843
9	-7	0.135463
9	-6.5	0.135463
9	-6	0.133843
9	-5.5	0.133843
9	-5	0.127343
9	-4.5	0.127343
9	-4	0.138713
9	-3.5	0.138713
9	-3	0.150093
9	-2.5	0.150093
9	-2	0.155773
9	-1.5	0.155773
9	-1	0.174463
9	-0.5	0.174463
9	0	0.177713
9	0.5	0.177713
9	1	0.158213
9	1.5	0.158213
9	2	0.141963
9	2.5	0.141963
9	3	0.141153
9	3.5	0.141153
9	4	0.138713
9	4.5	0.138713
9	5	0.141153
9	5.5	0.141153
9	6	0.124903
9	6.5	0.124903
9	7	0.141963
9	7.5	0.141963
9	8	0.120033
9	8.5	0.120033
10	-9.5	0.231323
10	-9	0.227263
10	-8.5	0.227263
10	-8	0.264633
10	-7.5	0.264633
10	-7	0.273563
10	-6.5	0.273563
10	-6	0.310933
10	-5.5	0.310933
10	-5	0.346673
10	-4.5	0.346673
10	-4	0.388923
10	-3.5	0.388923
10	-3	0.435223
10	-2.5	0.435223
10	-2	0.543263
10	-1.5	0.496153
10	-1	0.587133
10	-0.5	0.587133
10	0	0.633433
10	0.5	0.633433
10	1	0.535143
10	1.5	0.535143
10	2	0.397043
10	2.5	0.397043
10	3	0.325553
10	3.5	0.325553
10	4	0.276813
10	4.5	0.276813
10	5	0.270313
10	5.5	0.270313
10	6	0.237823
10	6.5	0.237823
10	7	0.219953
10	7.5	0.219953
10	8	0.200453
11	-10	0.232953
11	-9.5	0.232953
11	-9	0.254883
11	-8.5	0.254883
11	-8	0.247573
11	-7.5	0.247573
11	-7	0.261383
11	-6.5	0.261383
11	-6	0.267063
11	-5.5	0.267063
11	-5	0.265443
11	-4.5	0.265443
11	-4	0.312563
11	-3.5	0.312563
11	-3	0.350743
11	-2.5	0.350743
11	-2	0.395423
11	-1.5	0.395423
11	-1	0.444973
11	-0.5	0.444973
11	0	0.454723
11	0.5	0.454723
11	1	0.403543
11	1.5	0.403543
11	2	0.327993
11	2.5	0.327993
11	3	0.297933
11	3.5	0.297933
11	4	0.262193
11	4.5	0.262193
11	5	0.247573
11	5.5	0.247573
11	6	0.245943
11	6.5	0.245943
11	7	0.247573
11	7.5	0.247573
11	8	0.250003
11	8.5	0.250003
12	-8	0.306873
12	-7.5	0.306873
12	-7	0.332863
12	-6.5	0.332863
12	-6	0.314183
12	-5.5	0.314183
12	-5	0.279253
12	-4.5	0.279253
12	-4	0.308493
12	-3.5	0.308493
12	-3	0.300373
12	-2.5	0.300373
12	-2	0.315803
12	-1.5	0.315803
12	-1	0.366983
12	-0.5	0.366983
12	0	0.428723
12	0.5	0.428723
12	1	0.408413
12	1.5	0.408413
12	2	0.363733
12	2.5	0.363733
12	3	0.298753
12	3.5	0.298753
12	4	0.278443
12	4.5	0.278443
12	5	0.267883
12	5.5	0.267883
12	6	0.258943
12	6.5	0.258943
12	7	0.260573
12	7.5	0.260573
12	8	0.250823
12	8.5	0.250823
13	-12	0.243513
13	-11.5	0.243513
13	-11	0.254073
13	-10.5	0.254073
13	-10	0.264633
13	-9.5	0.264633
13	-9	0.262193
13	-8.5	0.262193
13	-8	0.274383
13	-7.5	0.274383
13	-7	0.297933
13	-6.5	0.297933
13	-6	0.323123
13	-5.5	0.323123
13	-5	0.357233
13	-4.5	0.357233
13	-4	0.378363
13	-3.5	0.378363
13	-3	0.436033
13	-2.5	0.436033
13	-2	0.489653
13	-1.5	0.489653
13	-1	0.531893
13	-0.5	0.531893
13	0	0.535143
13	0.5	0.535143
13	1	0.522143
13	1.5	0.522143
13	2	0.432783
13	2.5	0.389733
13	3	0.357233
13	3.5	0.357233
13	4	0.309313
13	4.5	0.309313
13	5	0.304433
13	5.5	0.304433
13	6	0.288193
13	6.5	0.288193
13	7	0.280873
13	7.5	0.280873
13	8	0.254073
13	8.5	0.254073
13	9	0.248383
13	9.5	0.248383
13	10	0.226453
13	10.5	0.226453
13	11	0.205333
14	-10	0.215073
14	-9.5	0.215073
14	-9	0.227263
14	-8.5	0.227263
14	-8	0.232133
14	-7.5	0.232133
14	-7	0.255693
14	-6.5	0.255693
14	-6	0.270313
14	-5.5	0.270313
14	-5	0.274383
14	-4.5	0.274383
14	-4	0.308493
14	-3.5	0.308493
14	-3	0.335303
14	-2.5	0.335303
14	-2	0.360483
14	-1.5	0.360483
14	-1	0.462033
14	-0.5	0.462033
14	0	0.528643
14	0.5	0.528643
14	1	0.508333
14	1.5	0.508333
14	2	0.435223
14	2.5	0.435223
14	3	0.366983
14	3.5	0.366983
14	4	0.295503
14	4.5	0.295503
14	5	0.268693
14	5.5	0.268693
14	6	0.255693
14	6.5	0.255693
14	7	0.250003
14	7.5	0.250003
14	8	0.261383
14	8.5	0.261383
14	9	0.261383
14	9.5	0.261383
14	10	0.232953
14	10.5	0.232953
15	-9	0.193143
15	-8.5	0.193143
15	-8	0.189893
15	-7.5	0.189893
15	-7	0.187453
15	-6.5	0.187453
15	-6	0.194773
15	-5.5	0.194773
15	-5	0.187453
15	-4.5	0.187453
15	-4	0.198013
15	-3.5	0.198013
15	-3	0.203703
15	-2.5	0.203703
15	-2	0.213453
15	-1.5	0.213453
15	-1	0.244323
15	-0.5	0.244323
15	0	0.279253
15	0.5	0.279253
15	1	0.264633
15	1.5	0.264633
15	2	0.235383
15	2.5	0.235383
15	3	0.199643
15	3.5	0.199643
15	4	0.201263
15	4.5	0.201263
15	5	0.185023
15	5.5	0.186643
15	6	0.177713
15	6.5	0.177713
15	7	0.182583
15	7.5	0.182583
15	8	0.176083
15	8.5	0.176083
15	9	0.164713
15	9.5	0.164713
15	10	0.167963
15	10.5	0.167963
15	11	0.164713
15	11.5	0.164713
15	12	0.161463
15	12.5	0.161463
16	-11.5	0.201263
16	-11	0.204513
16	-10.5	0.204513
16	-10	0.210203
16	-9.5	0.210203
16	-9	0.215073
16	-8.5	0.215073
16	-8	0.216703
16	-7.5	0.225633
16	-7	0.232953
16	-6.5	0.232953
16	-6	0.232953
16	-5.5	0.232953
16	-5	0.258943
16	-4.5	0.258943
16	-4	0.272753
16	-3.5	0.272753
16	-3	0.263003
16	-2.5	0.263003
16	-2	0.299563
16	-1.5	0.299563
16	-1	0.339363
16	-0.5	0.339363
16	0	0.359673
16	0.5	0.359673
16	1	0.320683
16	1.5	0.320683
16	2	0.283313
16	2.5	0.283313
16	3	0.254073
16	3.5	0.263003
16	4	0.257323
16	4.5	0.257323
16	5	0.245943
16	5.5	0.245943
16	6	0.219953
16	6.5	0.219953
16	7	0.232953
16	7.5	0.232953
16	8	0.206143
16	8.5	0.206143
16	9	0.202893
16	9.5	0.202893
16	10	0.198833
17	-11	0.193143
17	-10.5	0.193143
17	-10	0.180963
17	-9.5	0.172023
17	-9	0.184203
17	-8.5	0.184203
17	-8	0.182583
17	-7.5	0.182583
17	-7	0.187453
17	-6.5	0.187453
17	-6	0.185833
17	-5.5	0.185833
17	-5	0.212643
17	-4.5	0.212643
17	-4	0.223203
17	-3.5	0.223203
17	-3	0.265443
17	-2.5	0.265443
17	-2	0.345863
17	-1.5	0.345863
17	-1	0.430353
17	-0.5	0.395423
17	0	0.449033
17	0.5	0.449033
17	1	0.433603
17	1.5	0.433603
17	2	0.397043
17	2.5	0.397043
17	3	0.356423
17	3.5	0.356423
17	4	0.340183
17	4.5	0.340183
17	5	0.317433
17	5.5	0.317433
17	6	0.309313
17	6.5	0.309313
17	7	0.302813
17	7.5	0.302813
17	8	0.281693
17	8.5	0.281693
17	9	0.266253
17	9.5	0.266253
17	10	0.250003
17	10.5	0.250003
18	-12	0.193953
18	-11.5	0.193953
18	-11	0.193143
18	-10.5	0.193143
18	-10	0.210203
18	-9.5	0.210203
18	-9	0.219953
18	-8.5	0.202893
18	-8	0.229703
18	-7.5	0.229703
18	-7	0.246763
18	-6.5	0.246763
18	-6	0.284123
18	-5.5	0.284123
18	-5	0.325553
18	-4.5	0.325553
18	-4	0.409223
18	-3.5	0.409223
18	-3	0.497773
18	-2.5	0.497773
18	-2	0.581443
18	-1.5	0.581443
18	-1	0.561953
18	-0.5	0.561953
18	0	0.595253
18	0.5	0.527833
18	1	0.527833
18	1.5	0.466093
18	2	0.466093
18	2.5	0.426283
18	3	0.426283
18	3.5	0.359673
18	4	0.350743
18	4.5	0.310933
18	5	0.310933
18	5.5	0.310123
18	6	0.310123
18	6.5	0.302813
18	7	0.302813
18	7.5	0.305243
19	-9	0.202083
19	-8.5	0.202083
19	-8	0.204513
19	-7.5	0.204513
19	-7	0.203703
19	-6.5	0.203703
19	-6	0.204513
19	-5.5	0.204513
19	-5	0.195583
19	-4.5	0.187453
19	-4	0.197203
19	-3.5	0.197203
19	-3	0.217513
19	-2.5	0.217513
19	-2	0.248383
19	-1.5	0.248383
19	-1	0.289813
19	-0.5	0.289813
19	0	0.310123
19	0.5	0.310123
19	1	0.303623
19	1.5	0.303623
19	2	0.232953
19	2.5	0.232953
19	3	0.198013
19	3.5	0.198013
19	4	0.213453
19	4.5	0.213453
19	5	0.198833
19	5.5	0.198833
19	6	0.198833
19	6.5	0.198833
19	7	0.185023
19	7.5	0.185023
19	8	0.199643
19	8.5	0.199643
20	-7	0.230513
20	-6.5	0.248383
20	-6	0.248383
20	-5.5	0.259753
20	-5	0.258133
20	-4.5	0.258133
20	-4	0.293063
20	-3.5	0.289813
20	-3	0.289813
20	-2.5	0.355613
20	-2	0.434413
20	-1.5	0.542453
20	-1	0.542453
20	-0.5	0.654553
20	0	0.799153
20	0.5	0.799153
20	1	0.764223
20	1.5	0.746353
20	2	0.536763
20	2.5	0.536763
20	3	0.458783
20	3.5	0.341803
20	4	0.341803
20	4.5	0.350743
20	5	0.305243
20	5.5	0.357233
20	6	0.357233
20	6.5	0.306063
20	7	0.324743
20	7.5	0.324743
21	-8.5	0.204513
21	-8	0.222393
21	-7.5	0.222393
21	-7	0.256503
21	-6.5	0.256503
21	-6	0.251633
21	-5.5	0.251633
21	-5	0.256503
21	-4.5	0.256503
21	-4	0.297123
21	-3.5	0.297123
21	-3	0.345863
21	-2.5	0.345863
21	-2	0.423033
21	-1.5	0.423033
21	-1	0.449033
21	-0.5	0.449033
21	0	0.464463
21	0.5	0.464463
21	1	0.446593
21	1.5	0.446593
21	2	0.404353
21	2.5	0.404353
21	3	0.328803
21	3.5	0.328803
21	4	0.297933
21	4.5	0.297933
21	5	0.268693
21	5.5	0.268693
21	6	0.258133
21	6.5	0.258133
21	7	0.250003
22	-7	0.183393
22	-6.5	0.183393
22	-6	0.189893
22	-5.5	0.202893
22	-5	0.202893
22	-4.5	0.202083
22	-4	0.225633
22	-3.5	0.237013
22	-3	0.237013
22	-2.5	0.238633
22	-2	0.238633
22	-1.5	0.238633
22	-1	0.268693
22	-0.5	0.304433
22	0	0.339363
22	0.5	0.339363
22	1	0.339363
22	1.5	0.312563
22	2	0.312563
22	2.5	0.257323
22	3	0.237823
22	3.5	0.237823
22	4	0.222393
22	4.5	0.222393
22	5	0.209393
22	5.5	0.209393
22	6	0.169583
22	6.5	0.186643
22	7	0.186643
22	7.5	0.176893
23	-7	0.168773
23	-6.5	0.168773
23	-6	0.193953
23	-5.5	0.193953
23	-5	0.215893
23	-4.5	0.228073
23	-4	0.229703
23	-3.5	0.229703
23	-3	0.276003
23	-2.5	0.276003
23	-2	0.297123
23	-1.5	0.297123
23	-1	0.312563
23	-0.5	0.312563
23	0	0.329613
23	0.5	0.329613
23	1	0.326373
23	1.5	0.326373
23	2	0.304433
23	2.5	0.304433
23	3	0.293063
23	3.5	0.293063
23	4	0.291433
23	4.5	0.291433
23	5	0.278443
23	5.5	0.278443
23	6	0.237013
23	6.5	0.237013
23	7	0.214263
23	7.5	0.214263
24	-13.5	0.213453
24	-13	0.226453
24	-12.5	0.226453
24	-12	0.232133
24	-11.5	0.232133
24	-11	0.237013
24	-10.5	0.237013
24	-10	0.256503
24	-9.5	0.256503
24	-9	0.294683
24	-8.5	0.294683
24	-8	0.319873
24	-7.5	0.319873
24	-7	0.321493
24	-6.5	0.321493
24	-6	0.319873
24	-5.5	0.319873
24	-5	0.289813
24	-4.5	0.289813
24	-4	0.292253
24	-3.5	0.292253
24	-3	0.274383
24	-2.5	0.274383
24	-2	0.317433
24	-1.5	0.317433
24	-1	0.313373
24	-0.5	0.313373
24	0	0.332053
24	0.5	0.332053
24	1	0.305243
24	1.5	0.305243
24	2	0.293873
24	2.5	0.293873
24	3	0.251633
24	3.5	0.251633
24	4	0.250003
24	4.5	0.250003
24	5	0.231323
24	5.5	0.231323
24	6	0.205333
24	6.5	0.205333
24	7	0.211013
25	-7.5	0.215073
25	-7	0.215073
25	-6.5	0.215073
25	-6	0.215893
25	-5.5	0.215893
25	-5	0.234573
25	-4.5	0.234573
25	-4	0.267063
25	-3.5	0.267063
25	-3	0.252443
25	-2.5	0.252443
25	-2	0.302003
25	-1.5	0.302003
25	-1	0.365363
25	-0.5	0.365363
25	0	0.407603
25	0.5	0.407603
25	1	0.373483
25	1.5	0.373483
25	2	0.324743
25	2.5	0.324743
25	3	0.263813
25	3.5	0.263813
25	4	0.263813
25	4.5	0.263813
25	5	0.274383
25	5.5	0.248383
25	6	0.248383
25	6.5	0.234573
25	7	0.234573
25	7.5	0.230513
26	-9.5	0.234573
26	-9	0.237013
26	-8.5	0.251633
26	-8	0.251633
26	-7.5	0.263003
26	-7	0.291433
26	-6.5	0.291433
26	-6	0.292253
26	-5.5	0.275193
26	-5	0.309313
26	-4.5	0.309313
26	-4	0.306873
26	-3.5	0.307683
26	-3	0.307683
26	-2.5	0.345863
26	-2	0.417353
26	-1.5	0.417353
26	-1	0.461223
26	-0.5	0.514833
26	0	0.533513
26	0.5	0.533513
26	1	0.533513
26	1.5	0.522953
26	2	0.522953
26	2.5	0.449033
26	3	0.392983
26	3.5	0.350743
26	4	0.350743
26	4.5	0.350743
26	5	0.317433
26	5.5	0.317433
26	6	0.293063
26	6.5	0.275193
26	7	0.275193
26	7.5	0.257323
26	8	0.257323
26	8.5	0.240263
26	9	0.240263
26	9.5	0.240263
27	-11	0.284123
27	-10.5	0.293063
27	-10	0.295503
27	-9.5	0.353993
27	-9	0.353993
27	-8.5	0.356423
27	-8	0.357233
27	-7.5	0.357233
27	-7	0.390543
27	-6.5	0.379173
27	-6	0.401103
27	-5.5	0.401103
27	-5	0.401103
27	-4.5	0.462033
27	-4	0.462033
27	-3.5	0.472593
27	-3	0.479903
27	-2.5	0.479903
27	-2	0.553013
27	-1.5	0.553013
27	-1	0.627753
27	-0.5	0.627753
27	0	0.687053
27	0.5	0.592823
27	1	0.592823
27	1.5	0.596063
27	2	0.596063
27	2.5	0.532703
27	3	0.532703
27	3.5	0.532703
27	4	0.468533
27	4.5	0.492083
27	5	0.435223
27	5.5	0.435223
27	6	0.373483
27	6.5	0.373483
27	7	0.373483
27	7.5	0.336933
27	8	0.330433
27	8.5	0.307683
27	9	0.307683
27	9.5	0.307683
27	10	0.320683
27	10.5	0.320683
27	11	0.310933
27	11.5	0.312563
27	12	0.306063
27	12.5	0.306063
27	13	0.306063
27	13.5	0.273563
27	14	0.273563
27	14.5	0.274383
27	15	0.276813
27	15.5	0.276813
28	-10.5	0.219953
28	-10	0.208583
28	-9.5	0.208583
28	-9	0.219143
28	-8.5	0.222393
28	-8	0.222393
28	-7.5	0.230513
28	-7	0.219953
28	-6.5	0.219953
28	-6	0.228883
28	-5.5	0.236193
28	-5	0.260573
28	-4.5	0.260573
28	-4	0.264633
28	-3.5	0.283313
28	-3	0.283313
28	-2.5	0.310123
28	-2	0.351553
28	-1.5	0.396233
28	-1	0.396233
28	-0.5	0.428723
28	0	0.451473
28	0.5	0.451473
28	1	0.430353
28	1.5	0.388103
28	2	0.332053
28	2.5	0.332053
28	3	0.317433
28	3.5	0.276003
28	4	0.276003
28	4.5	0.289003
28	5	0.272753
28	5.5	0.272753
28	6	0.254883
28	6.5	0.239443
28	7	0.240263
28	7.5	0.240263
29	-7	0.241883
29	-6.5	0.241883
29	-6	0.250003
29	-5.5	0.250003
29	-5	0.250003
29	-4.5	0.258133
29	-4	0.258133
29	-3.5	0.258133
29	-3	0.299563
29	-2.5	0.299563
29	-2	0.323123
29	-1.5	0.399483
29	-1	0.399483
29	-0.5	0.397043
29	0	0.440913
29	0.5	0.440913
29	1	0.401103
29	1.5	0.366983
29	2	0.341803
29	2.5	0.341803
29	3	0.316623
29	3.5	0.300373
29	4	0.300373
29	4.5	0.297933
29	5	0.261383
29	5.5	0.261383
29	6	0.247573
29	6.5	0.237823
29	7	0.237823
30	-10.5	0.241883
30	-10	0.241883
30	-9.5	0.241883
30	-9	0.240263
30	-8.5	0.240263
30	-8	0.237823
30	-7.5	0.227263
30	-7	0.239443
30	-6.5	0.239443
30	-6	0.239443
30	-5.5	0.232133
30	-5	0.232133
30	-4.5	0.244323
30	-4	0.257323
30	-3.5	0.257323
30	-3	0.252443
30	-2.5	0.252443
30	-2	0.296313
30	-1.5	0.296313
30	-1	0.300373
30	-0.5	0.300373
30	0	0.313373
30	0.5	0.311743
30	1	0.311743
30	1.5	0.275193
30	2	0.275193
30	2.5	0.275193
30	3	0.267883
30	3.5	0.253253
30	4	0.250003
30	4.5	0.250003
30	5	0.245133
30	5.5	0.243513
30	6	0.243513
30	6.5	0.232133
30	7	0.238633
30	7.5	0.234573
30	8	0.234573
30	8.5	0.231323
30	9	0.210203
30	9.5	0.210203
30	10	0.203703
30	10.5	0.204513
30	11	0.204513
31	-8	0.314993
31	-7.5	0.314993
31	-7	0.354803
31	-6.5	0.354803
31	-6	0.364553
31	-5.5	0.364553
31	-5	0.401103
31	-4.5	0.401103
31	-4	0.437663
31	-3.5	0.437663
31	-3	0.549763
31	-2.5	0.549763
31	-2	0.568453
31	-1.5	0.568453
31	-1	0.665933
31	-0.5	0.665933
31	0	0.727673
31	0.5	0.717923
31	1	0.717923
31	1.5	0.614753
31	2	0.614753
31	2.5	0.423033
31	3	0.423033
31	3.5	0.332863
31	4	0.332863
31	4.5	0.275193
31	5	0.275193
31	5.5	0.253253
31	6	0.253253
32	-8.5	0.335303
32	-8	0.352363
32	-7.5	0.364553
32	-7	0.364553
32	-6.5	0.375923
32	-6	0.375923
32	-5.5	0.405163
32	-5	0.392173
32	-4.5	0.460403
32	-4	0.460403
32	-3.5	0.460403
32	-3	0.527833
32	-2.5	0.561953
32	-2	0.574943
32	-1.5	0.574943
32	-1	0.631813
32	-0.5	0.631813
32	0	0.642373
32	0.5	0.642373
32	1	0.633433
32	1.5	0.633433
32	2	0.566013
32	2.5	0.566013
32	3	0.564383
32	3.5	0.478273
32	4	0.478273
32	4.5	0.409223
32	5	0.409223
32	5.5	0.336113
32	6	0.336113
32	6.5	0.306063
32	7	0.306063
32	7.5	0.284123
32	8	0.290623
32	8.5	0.284943
32	9	0.284943
32	9.5	0.263003
32	10	0.263003
32	10.5	0.310933
33	-11.5	0.275193
33	-11	0.272753
33	-10.5	0.272753
33	-10	0.288193
33	-9.5	0.288193
33	-9	0.284943
33	-8.5	0.296313
33	-8	0.296313
33	-7.5	0.324743
33	-7	0.324743
33	-6.5	0.356423
33	-6	0.356423
33	-5.5	0.340993
33	-5	0.340993
33	-4.5	0.314183
33	-4	0.332863
33	-3.5	0.328803
33	-3	0.328803
33	-2.5	0.328803
33	-2	0.374293
33	-1.5	0.429533
33	-1	0.517273
33	-0.5	0.517273
33	0	0.531083
33	0.5	0.531083
33	1	0.449033
33	1.5	0.449033
33	2	0.383233
33	2.5	0.383233
33	3	0.383233
33	3.5	0.350743
33	4	0.350743
33	4.5	0.310933
33	5	0.310933
33	5.5	0.287373
33	6	0.304433
33	6.5	0.297123
33	7	0.297123
34	-12	0.150093
34	-11.5	0.133843
34	-11	0.133843
34	-10.5	0.146023
34	-10	0.146023
34	-9.5	0.134653
34	-9	0.141153
34	-8.5	0.141153
34	-8	0.153343
34	-7.5	0.153343
34	-7	0.159833
34	-6.5	0.159833
34	-6	0.168773
34	-5.5	0.168773
34	-5	0.175273
34	-4.5	0.175273
34	-4	0.154153
34	-3.5	0.154153
34	-3	0.218323
34	-2.5	0.218323
34	-2	0.261383
34	-1.5	0.261383
34	-1	0.261383
34	-0.5	0.275193
34	0	0.321493
34	0.5	0.280873
34	1	0.280873
34	1.5	0.232953
34	2	0.232953
34	2.5	0.176083
34	3	0.176083
34	3.5	0.182583
34	4	0.182583
34	4.5	0.164713
34	5	0.164713
34	5.5	0.154963
34	6	0.154963
34	6.5	0.133033
34	7	0.133033
34	7.5	0.133033
34	8	0.138713
34	8.5	0.137903
34	9	0.125723
35	-6	0.323123
35	-5.5	0.322303
35	-5	0.341803
35	-4.5	0.341803
35	-4	0.375113
35	-3.5	0.356423
35	-3	0.356423
35	-2.5	0.447413
35	-2	0.479093
35	-1.5	0.661053
35	-1	0.661053
35	-0.5	0.674863
35	0	0.758533
35	0.5	0.758533
35	1	0.636683
35	1.5	0.579013
35	2	0.579013
35	2.5	0.453093
35	3	0.371863
35	3.5	0.371863
35	4	0.319053
35	4.5	0.297123
35	5	0.293063
35	5.5	0.293063
36	-2	0.452283
36	-1.5	0.476653
36	-1	0.546513
36	-0.5	0.546513
36	0	0.548953
36	0.5	0.548953
36	1	0.548953
36	1.5	0.506713
36	2	0.455533
36	2.5	0.409223
36	3	0.409223
36	3.5	0.349113
36	4	0.349113
36	4.5	0.349113
36	5	0.347493
36	5.5	0.333683
36	6	0.340993
36	6.5	0.340993
36	7	0.351553
36	7.5	0.323933
36	8	0.323933
36	8.5	0.292253
36	9	0.326373
36	9.5	0.309313
36	10	0.309313
37	-9	0.251633
37	-8.5	0.256503
37	-8	0.256503
37	-7.5	0.268693
37	-7	0.268693
37	-6.5	0.253253
37	-6	0.271943
37	-5.5	0.271943
37	-5	0.262193
37	-4.5	0.262193
37	-4	0.289003
37	-3.5	0.289003
37	-3	0.306063
37	-2.5	0.306063
37	-2	0.343423
37	-1.5	0.343423
37	-1	0.324743
37	-0.5	0.324743
37	0	0.345053
37	0.5	0.345053
37	1	0.327993
37	1.5	0.327993
37	2	0.319053
37	2.5	0.319053
37	3	0.310933
37	3.5	0.310933
37	4	0.310933
37	4.5	0.296313
37	5	0.296313
37	5.5	0.289813
37	6	0.303623
38	-9.5	0.226453
38	-9	0.226453
38	-8.5	0.235383
38	-8	0.235383
38	-7.5	0.254883
38	-7	0.254883
38	-6.5	0.246763
38	-6	0.246763
38	-5.5	0.258943
38	-5	0.258943
38	-4.5	0.254073
38	-4	0.254073
38	-3.5	0.281693
38	-3	0.290623
38	-2.5	0.310933
38	-2	0.310933
38	-1.5	0.329613
38	-1	0.329613
38	-0.5	0.345863
38	0	0.353993
38	0.5	0.345863
38	1	0.345863
38	1.5	0.345863
38	2	0.304433
38	2.5	0.304433
38	3	0.290623
38	3.5	0.297933
38	4	0.295503
38	4.5	0.295503
38	5	0.260573
38	5.5	0.260573
38	6	0.253253
38	6.5	0.253253
38	7	0.232953
38	7.5	0.232953
38	8	0.228073
38	8.5	0.228073
39	-9.5	0.266253
39	-9	0.258943
39	-8.5	0.263003
39	-8	0.275193
39	-7.5	0.275193
39	-7	0.289003
39	-6.5	0.289003
39	-6	0.306063
39	-5.5	0.306063
39	-5	0.324743
39	-4.5	0.324743
39	-4	0.371863
39	-3.5	0.371863
39	-3	0.371863
39	-2.5	0.420603
39	-2	0.420603
39	-1.5	0.491273
39	-1	0.491273
39	-0.5	0.557883
39	0	0.571693
39	0.5	0.560323
39	1	0.560323
39	1.5	0.524583
39	2	0.524583
39	2.5	0.512393
39	3	0.512393
39	3.5	0.475843
39	4	0.475843
39	4.5	0.442533
39	5	0.442533
39	5.5	0.427913
39	6	0.427913
39	6.5	0.360483
39	7	0.360483
39	7.5	0.336113
39	8	0.336113
39	8.5	0.320683
39	9	0.336933
39	9.5	0.301183
39	10	0.301183
39	10.5	0.293063
39	11	0.293063
40	-10	0.220763
40	-9.5	0.221573
40	-9	0.221573
40	-8.5	0.239443
40	-8	0.239443
40	-7.5	0.245133
40	-7	0.245133
40	-6.5	0.267063
40	-6	0.267063
40	-5.5	0.267063
40	-5	0.261383
40	-4.5	0.261383
40	-4	0.320683
40	-3.5	0.320683
40	-3	0.386483
40	-2.5	0.386483
40	-2	0.449033
40	-1.5	0.465283
40	-1	0.636683
40	-0.5	0.636683
40	0	0.684613
40	0.5	0.684613
40	1	0.601753
40	1.5	0.601753
40	2	0.483153
40	2.5	0.483153
40	3	0.449843
40	3.5	0.449843
40	4	0.404353
40	4.5	0.404353
40	5	0.358053
40	5.5	0.353993
40	6	0.353993
40	6.5	0.362113
40	7	0.362113
40	7.5	0.342613
40	8	0.342613
40	8.5	0.330433
40	9	0.358863
40	9.5	0.319053
41	-15.5	0.203703
41	-15	0.215893
41	-14.5	0.206953
41	-14	0.206953
41	-13.5	0.206953
41	-13	0.218323
41	-12.5	0.218323
41	-12	0.216703
41	-11.5	0.224823
41	-11	0.224823
41	-10.5	0.237823
41	-10	0.237823
41	-9.5	0.243513
41	-9	0.243513
41	-8.5	0.255693
41	-8	0.255693
41	-7.5	0.251633
41	-7	0.261383
41	-6.5	0.261383
41	-6	0.237823
41	-5.5	0.245943
41	-5	0.245943
41	-4.5	0.228883
41	-4	0.219953
41	-3.5	0.236193
41	-3	0.236193
41	-2.5	0.219143
41	-2	0.237013
41	-1.5	0.237013
41	-1	0.244323
41	-0.5	0.244323
41	0	0.265443
41	0.5	0.265443
41	1	0.250823
42	-7.5	0.172833
42	-7	0.169583
42	-6.5	0.169583
42	-6	0.193143
42	-5.5	0.193143
42	-5	0.197203
42	-4.5	0.197203
42	-4	0.211823
42	-3.5	0.211823
42	-3	0.207763
42	-2.5	0.207763
42	-2	0.225633
42	-1.5	0.225633
42	-1	0.228073
42	-0.5	0.228073
42	0	0.245133
42	0.5	0.245133
42	1	0.232953
42	1.5	0.232953
42	2	0.198013
42	2.5	0.198013
42	3	0.182583
42	3.5	0.182583
42	4	0.176083
42	4.5	0.176083
42	5	0.162273
42	5.5	0.162273
42	6	0.168773
42	6.5	0.168773
42	7	0.173643
42	7.5	0.173643
42	8	0.169583
42	8.5	0.169583
43	-8.5	0.205333
43	-8	0.215073
43	-7.5	0.215073
43	-7	0.222393
43	-6.5	0.222393
43	-6	0.228073
43	-5.5	0.227263
43	-5	0.224013
43	-4.5	0.224013
43	-4	0.197203
43	-3.5	0.197203
43	-3	0.210203
43	-2.5	0.210203
43	-2	0.216703
43	-1.5	0.216703
43	-1	0.224823
43	-0.5	0.224823
43	0	0.242693
43	0.5	0.242693
43	1	0.199643
43	1.5	0.199643
43	2	0.192333
43	2.5	0.192333
43	3	0.165523
43	3.5	0.165523
43	4	0.166333
43	4.5	0.166333
43	5	0.169583
43	5.5	0.169583
43	6	0.160653
43	6.5	0.160653
43	7	0.152523
43	7.5	0.152523
43	8	0.150093
43	8.5	0.150093
43	9	0.137093
43	9.5	0.136283
43	10	0.146023
43	10.5	0.146023
43	11	0.137093
43	11.5	0.137093
44	-8.5	0.179333
44	-8	0.179333
44	-7.5	0.170393
44	-7	0.170393
44	-6.5	0.170393
44	-6	0.160653
44	-5.5	0.160653
44	-5	0.157403
44	-4.5	0.157403
44	-4	0.160653
44	-3.5	0.160653
44	-3	0.167963
44	-2.5	0.163083
44	-2	0.178523
44	-1.5	0.178523
44	-1	0.178523
44	-0.5	0.173643
44	0	0.181773
44	0.5	0.163903
44	1	0.163903
44	1.5	0.168773
44	2	0.174463
44	2.5	0.156583
44	3	0.156583
44	3.5	0.151713
44	4	0.151713
44	4.5	0.146023
44	5	0.146023
44	5.5	0.146023
44	6	0.144403
44	6.5	0.144403
44	7	0.127343
44	7.5	0.127343
44	8	0.141963
44	8.5	0.141963
44	9	0.141963
45	-6	0.167963
45	-5.5	0.172833
45	-5	0.166333
45	-4.5	0.166333
45	-4	0.176893
45	-3.5	0.176893
45	-3	0.164713
45	-2.5	0.164713
45	-2	0.173643
45	-1.5	0.181773
45	-1	0.253253
45	-0.5	0.253253
45	0	0.301183
45	0.5	0.301183
45	1	0.267883
45	1.5	0.267883
45	2	0.225633
45	2.5	0.230513
45	3	0.179333
45	3.5	0.179333
45	4	0.185833
45	4.5	0.185833
45	5	0.185833
45	5.5	0.182583
45	6	0.182583
45	6.5	0.206953
45	7	0.206953
45	7.5	0.206953
45	8	0.206953
45	8.5	0.176893
45	9	0.176893
45	9.5	0.151713
45	10	0.151713
46	-2.5	0.0948487
46	-2	0.0948487
46	-1.5	0.0940367
46	-1	0.0940367
46	-0.5	0.0859137
46	0	0.0956617
46	0.5	0.0867257
46	1	0.0867257
46	1.5	0.0867257
46	2	0.0810397
46	2.5	0.0810397
46	3	0.0842887
46	3.5	0.0842887
46	4	0.0940367
46	4.5	0.0940367
46	5	0.0899747
46	5.5	0.0899747
46	6	0.0899747
46	6.5	0.0883507
46	7	0.0883507
46	7.5	0.0826637
46	8	0.0826637
46	8.5	0.0826637
46	9	0.0769777
46	9.5	0.0721037
46	10	0.0721037
46	10.5	0.0721037
46	11	0.0729157
46	11.5	0.0729157
46	12	0.0737277
46	12.5	0.0737277
46	13	0.0704787
46	13.5	0.0688537
46	14	0.0664167
46	14.5	0.0664167
46	15	0.0664167
46	15.5	0.0834767
46	16	0.0834767
46	16.5	0.0875377
46	17	0.0875377
47	-9	0.234573
47	-8.5	0.234573
47	-8	0.239443
47	-7.5	0.250823
47	-7	0.238633
47	-6.5	0.238633
47	-6	0.238633
47	-5.5	0.261383
47	-5	0.261383
47	-4.5	0.267063
47	-4	0.267063
47	-3.5	0.298753
47	-3	0.298753
47	-2.5	0.325553
47	-2	0.325553
47	-1.5	0.367803
47	-1	0.380793
47	-0.5	0.380793
47	0	0.385673
47	0.5	0.385673
47	1	0.375113
47	1.5	0.375113
47	2	0.346673
47	2.5	0.346673
47	3	0.346673
47	3.5	0.313373
47	4	0.313373
47	4.5	0.282503
47	5	0.282503
47	5.5	0.276813
47	6	0.276813
47	6.5	0.250003
47	7	0.250003
47	7.5	0.275193
47	8	0.276003
47	8.5	0.276003
47	9	0.254073
47	9.5	0.256503
47	10	0.253253
48	-7.5	0.286563
48	-7	0.286563
48	-6.5	0.260573
48	-6	0.293063
48	-5.5	0.303623
48	-5	0.303623
48	-4.5	0.336113
48	-4	0.336113
48	-3.5	0.349113
48	-3	0.358053
48	-2.5	0.397853
48	-2	0.397853
48	-1.5	0.435223
48	-1	0.435223
48	-0.5	0.466093
48	0	0.466903
48	0.5	0.417353
48	1	0.417353
48	1.5	0.417353
48	2	0.363733
48	2.5	0.363733
48	3	0.298753
48	3.5	0.298753
48	4	0.278443
48	4.5	0.278443
48	5	0.267063
48	5.5	0.267063
48	6	0.277623
48	6.5	0.277623
48	7	0.247573
48	7.5	0.247573
49	-9.5	0.257323
49	-9	0.257323
49	-8.5	0.257323
49	-8	0.268693
49	-7.5	0.268693
49	-7	0.277623
49	-6.5	0.277623
49	-6	0.269503
49	-5.5	0.269503
49	-5	0.270313
49	-4.5	0.270313
49	-4	0.294683
49	-3.5	0.294683
49	-3	0.346673
49	-2.5	0.346673
49	-2	0.375113
49	-1.5	0.375113
49	-1	0.414103
49	-0.5	0.414103
49	0	0.431973
49	0.5	0.431973
49	1	0.405983
49	1.5	0.381613
49	2	0.335303
49	2.5	0.335303
49	3	0.314183
49	3.5	0.314183
49	4	0.271943
49	4.5	0.271943
49	5	0.271133
49	5.5	0.246763
49	6	0.237823
49	6.5	0.237823
49	7	0.227263
49	7.5	0.227263
49	8	0.220763
49	8.5	0.220763
49	9	0.220763
49	9.5	0.213453
49	10	0.215073
49	10.5	0.213453
50	-7	0.298753
50	-6.5	0.298753
50	-6	0.297933
50	-5.5	0.297933
50	-5	0.306063
50	-4.5	0.322303
50	-4	0.342613
50	-3.5	0.342613
50	-3	0.362923
50	-2.5	0.362923
50	-2	0.421413
50	-1.5	0.421413
50	-1	0.470963
50	-0.5	0.470963
50	0	0.526203
50	0.5	0.526203
50	1	0.518893
50	1.5	0.518893
50	2	0.520523
50	2.5	0.522143
50	3	0.444973
50	3.5	0.444973
50	4	0.366983
50	4.5	0.366983
50	5	0.366983
50	5.5	0.316623
50	6	0.316623
50	6.5	0.312563
50	7	0.312563
50	7.5	0.313373
50	8	0.313373
50	8.5	0.305243
50	9	0.333683
50	9.5	0.330433
50	10	0.330433
50	10.5	0.312563
51	-11.5	0.276003
51	-11	0.245133
51	-10.5	0.245133
51	-10	0.255693
51	-9.5	0.230513
51	-9	0.230513
51	-8.5	0.235383
51	-8	0.235383
51	-7.5	0.235383
51	-7	0.222393
51	-6.5	0.236193
51	-6	0.246763
51	-5.5	0.246763
51	-5	0.247573
51	-4.5	0.254073
51	-4	0.254073
51	-3.5	0.284943
51	-3	0.284943
51	-2.5	0.284943
51	-2	0.314993
51	-1.5	0.335303
51	-1	0.349923
51	-0.5	0.349923
51	0	0.378363
51	0.5	0.362113
51	1	0.362113
51	1.5	0.348303
51	2	0.342613
51	2.5	0.342613
51	3	0.319873
51	3.5	0.313373
51	4	0.285753
51	4.5	0.285753
51	5	0.271943
51	5.5	0.271943
51	6	0.271943
51	6.5	0.258133
51	7	0.247573
51	7.5	0.250003
51	8	0.250003
51	8.5	0.249193
51	9	0.236193
51	9.5	0.236193
52	-8	0.172833
52	-7.5	0.172833
52	-7	0.175273
52	-6.5	0.175273
52	-6	0.188273
52	-5.5	0.188273
52	-5	0.191523
52	-4.5	0.191523
52	-4	0.208583
52	-3.5	0.208583
52	-3	0.194773
52	-2.5	0.189893
52	-2	0.221573
52	-1.5	0.221573
52	-1	0.226453
52	-0.5	0.226453
52	0	0.247573
52	0.5	0.247573
52	1	0.235383
52	1.5	0.235383
52	2	0.210203
52	2.5	0.210203
52	3	0.195583
52	3.5	0.195583
52	4	0.195583
52	4.5	0.204513
52	5	0.204513
52	5.5	0.187453
52	6	0.187453
52	6.5	0.193143
52	7	0.193143
52	7.5	0.194773
52	8	0.209393
52	8.5	0.213453
52	9	0.213453
52	9.5	0.204513
52	10	0.204513
53	-11.5	0.202893
53	-11	0.226453
53	-10.5	0.226453
[truncated: 8,740 more rows]

## Sheet: Fig. S10-PRINT_minor
line	pixel	fluor
1	-3.5	0.107033		Data for S10 Fig.
1	-3	0.107033
1	-2.5	0.110283		PRINT_major contains all line segments and associated fluorescence values for pole-to-pole interactions
1	-2	0.111913		PRINT_minor contains all line segments and associated fluorescence values for side-to-side interactions
1	-1.5	0.103783
1	-1	0.103783
1	-0.5	0.0948487
1	0	0.116783
1	0.5	0.115973
1	1	0.115973
1	1.5	0.115973
1	2	0.112723
1	2.5	0.107843
1	3	0.0932247
1	3.5	0.0932247
1	4	0.0753527
1	4.5	0.0639797
1	5	0.0558567
1	5.5	0.0558567
1	6	0.0558567
2	0	0.125723
2	0.5	0.116783
2	1	0.114343
2	1.5	0.114343
2	2	0.0997227
2	2.5	0.0997227
2	3	0.100533
2	3.5	0.100533
2	4	0.111913
2	4.5	0.111913
2	5	0.0956617
2	5.5	0.0956617
2	6	0.0883507
2	6.5	0.0810397
2	7	0.0696667
2	7.5	0.0696667
2	8	0.0696667
2	8.5	0.0696667
3	-9	0.0769777
3	-8.5	0.0769777
3	-8	0.0826637
3	-7.5	0.0826637
3	-7	0.0940367
3	-6.5	0.0940367
3	-6	0.0899747
3	-5.5	0.0899747
3	-5	0.106223
3	-4.5	0.106223
3	-4	0.130593
3	-3.5	0.130593
3	-3	0.145213
3	-2.5	0.145213
3	-2	0.142773
3	-1.5	0.142773
3	-1	0.147653
3	-0.5	0.147653
3	0	0.154963
3	0.5	0.154963
4	-3.5	0.152523
4	-3	0.155773
4	-2.5	0.155773
4	-2	0.150093
4	-1.5	0.150093
4	-1	0.167963
4	-0.5	0.167963
4	0	0.195583
4	0.5	0.195583
4	1	0.182583
4	1.5	0.182583
4	2	0.162273
4	2.5	0.162273
4	3	0.137093
4	3.5	0.137093
4	4	0.131403
4	4.5	0.131403
4	5	0.115163
4	5.5	0.115163
4	6	0.120033
4	6.5	0.120033
4	7	0.120843
4	7.5	0.120843
4	8	0.127343
5	-5.5	0.195583
5	-5	0.195583
5	-4.5	0.211013
5	-4	0.211013
5	-3.5	0.216703
5	-3	0.216703
5	-2.5	0.232133
5	-2	0.232133
5	-1.5	0.232133
5	-1	0.283313
5	-0.5	0.283313
5	0	0.310123
5	0.5	0.310123
5	1	0.293873
5	1.5	0.275193
5	2	0.241073
5	2.5	0.241073
5	3	0.200453
6	-6	0.173643
6	-5.5	0.162273
6	-5	0.162273
6	-4.5	0.165523
6	-4	0.165523
6	-3.5	0.163083
6	-3	0.163083
6	-2.5	0.192333
6	-2	0.192333
6	-1.5	0.206143
6	-1	0.206143
6	-0.5	0.206143
6	0	0.215073
6	0.5	0.214263
6	1	0.181773
6	1.5	0.181773
6	2	0.164713
6	2.5	0.164713
6	3	0.148463
6	3.5	0.154963
7	-4	0.140343
7	-3.5	0.140343
7	-3	0.149273
7	-2.5	0.149273
7	-2	0.172833
7	-1.5	0.172833
7	-1	0.180143
7	-0.5	0.180143
7	0	0.189083
7	0.5	0.189083
7	1	0.168773
7	1.5	0.168773
7	2	0.172833
7	2.5	0.172833
7	3	0.153343
7	3.5	0.153343
7	4	0.155773
7	4.5	0.155773
7	5	0.151713
7	5.5	0.151713
8	-5	0.179333
8	-4.5	0.179333
8	-4	0.162273
8	-3.5	0.162273
8	-3	0.146023
8	-2.5	0.146023
8	-2	0.149273
8	-1.5	0.155773
8	-1	0.203703
8	-0.5	0.203703
8	0	0.219953
8	0.5	0.219953
8	1	0.203703
8	1.5	0.203703
8	2	0.154153
8	2.5	0.154153
8	3	0.112723
8	3.5	0.112723
8	4	0.106223
8	4.5	0.106223
8	5	0.0956617
9	-7.5	0.0924117
9	-7	0.0924117
9	-6.5	0.0924117
9	-6	0.0981027
9	-5.5	0.0981027
9	-5	0.113533
9	-4.5	0.113533
9	-4	0.107033
9	-3.5	0.107033
9	-3	0.134653
9	-2.5	0.134653
9	-2	0.162273
9	-1.5	0.162273
9	-1	0.168773
9	-0.5	0.168773
9	0	0.170393
9	0.5	0.170393
9	1	0.163083
9	1.5	0.163083
9	2	0.147653
9	2.5	0.147653
9	3	0.149273
9	3.5	0.149273
10	0	0.340993
10	0.5	0.281693
10	1	0.281693
10	1.5	0.210203
10	2	0.210203
10	2.5	0.207763
10	3	0.207763
10	3.5	0.219953
10	4	0.219953
10	4.5	0.233763
10	5	0.233763
10	5.5	0.228073
10	6	0.228073
10	6.5	0.221573
10	7	0.221573
10	7.5	0.188273
10	8	0.188273
10	8.5	0.177713
10	9	0.177713
10	9.5	0.150903
10	10	0.150903
10	10.5	0.155773
11	-8	0.155773
11	-7.5	0.155773
11	-7	0.167963
11	-6.5	0.167963
11	-6	0.162273
11	-5.5	0.162273
11	-5	0.161463
11	-4.5	0.161463
11	-4	0.157403
11	-3.5	0.157403
11	-3	0.159023
11	-2.5	0.159023
11	-2	0.166333
11	-1.5	0.166333
11	-1	0.172023
11	-0.5	0.172023
11	0	0.173643
11	0.5	0.173643
11	1	0.173643
11	1.5	0.173643
11	2	0.167153
11	2.5	0.167153
12	0	0.247573
12	0.5	0.247573
12	1	0.246763
12	1.5	0.246763
12	2	0.224823
12	2.5	0.224823
12	3	0.228883
12	3.5	0.228883
12	4	0.188273
12	4.5	0.188273
12	5	0.148463
12	5.5	0.148463
12	6	0.108663
12	6.5	0.108663
12	7	0.0964727
12	7.5	0.0964727
13	-4.5	0.159023
13	-4	0.159023
13	-3.5	0.144403
13	-3	0.144403
13	-2.5	0.141153
13	-2	0.141153
13	-1.5	0.141153
13	-1	0.163083
13	-0.5	0.158213
13	0	0.167153
13	0.5	0.167153
13	1	0.137093
13	1.5	0.137093
13	2	0.120843
13	2.5	0.120843
13	3	0.124093
13	3.5	0.124093
13	4	0.121653
13	4.5	0.121653
13	5	0.115973
14	-4.5	0.141153
14	-4	0.150903
14	-3.5	0.150903
14	-3	0.160653
14	-2.5	0.160653
14	-2	0.172023
14	-1.5	0.172023
14	-1	0.174463
14	-0.5	0.174463
14	0	0.184203
14	0.5	0.184203
14	1	0.159833
14	1.5	0.159833
14	2	0.163083
14	2.5	0.163083
14	3	0.165523
14	3.5	0.165523
14	4	0.175273
14	4.5	0.175273
15	-2	0.215073
15	-1.5	0.215073
15	-1	0.226453
15	-0.5	0.226453
15	0	0.235383
15	0.5	0.235383
15	1	0.227263
15	1.5	0.227263
15	2	0.215073
15	2.5	0.215073
15	3	0.202893
15	3.5	0.202893
15	4	0.224013
15	4.5	0.224013
15	5	0.224013
15	5.5	0.219953
16	-4	0.231323
16	-3.5	0.231323
16	-3	0.247573
16	-2.5	0.247573
16	-2	0.271943
16	-1.5	0.271943
16	-1	0.349923
16	-0.5	0.349923
16	0	0.394603
16	0.5	0.394603
16	1	0.364553
16	1.5	0.364553
16	2	0.312563
16	2.5	0.312563
16	3	0.260573
16	3.5	0.260573
16	4	0.260573
16	4.5	0.260573
16	5	0.254073
16	5.5	0.254073
17	-6.5	0.227263
17	-6	0.215893
17	-5.5	0.215893
17	-5	0.189893
17	-4.5	0.189893
17	-4	0.232953
17	-3.5	0.232953
17	-3	0.228073
17	-2.5	0.229703
17	-2	0.239443
17	-1.5	0.239443
17	-1	0.247573
17	-0.5	0.247573
17	0	0.258943
17	0.5	0.258943
17	1	0.246763
17	1.5	0.246763
17	2	0.228883
17	2.5	0.228883
18	-3.5	0.284123
18	-3	0.271133
18	-2.5	0.271133
18	-2	0.300373
18	-1.5	0.300373
18	-1	0.353173
18	-0.5	0.331243
18	0	0.368613
18	0.5	0.368613
18	1	0.345863
18	1.5	0.345863
18	2	0.297123
18	2.5	0.297123
18	3	0.267063
18	3.5	0.267063
18	4	0.238633
18	4.5	0.224823
18	5	0.230513
19	-8.5	0.0867257
19	-8	0.0867257
19	-7.5	0.0932247
19	-7	0.103783
19	-6.5	0.115973
19	-6	0.115973
19	-5.5	0.129783
19	-5	0.129783
19	-4.5	0.133843
19	-4	0.181773
19	-3.5	0.178523
19	-3	0.178523
19	-2.5	0.187453
19	-2	0.187453
19	-1.5	0.187453
19	-1	0.185023
19	-0.5	0.183393
19	0	0.211823
19	0.5	0.211823
20	-8.5	0.0591057
20	-8	0.0696667
20	-7.5	0.0574807
20	-7	0.0802267
20	-6.5	0.0802267
20	-6	0.0802267
20	-5.5	0.0802267
20	-5	0.0802267
20	-4.5	0.0956617
20	-4	0.0956617
20	-3.5	0.100533
20	-3	0.100533
20	-2.5	0.100533
20	-2	0.112723
20	-1.5	0.102973
20	-1	0.111913
20	-0.5	0.111913
20	0	0.119223
21	0	0.142773
21	0.5	0.142773
21	1	0.123283
21	1.5	0.122473
21	2	0.122473
21	2.5	0.127343
21	3	0.122473
21	3.5	0.125723
21	4	0.125723
21	4.5	0.109473
21	5	0.0891627
21	5.5	0.0891627
21	6	0.0907877
21	6.5	0.0745407
21	7	0.0745407
21	7.5	0.0656047
21	8	0.0656047
21	8.5	0.0656047
22	-3	0.192333
22	-2.5	0.192333
22	-2	0.197203
22	-1.5	0.197203
22	-1	0.224823
22	-0.5	0.224823
22	0	0.237823
22	0.5	0.237823
22	1	0.235383
22	1.5	0.235383
22	2	0.226453
22	2.5	0.226453
22	3	0.233763
22	3.5	0.233763
22	4	0.219953
22	4.5	0.219953
22	5	0.196393
23	-4	0.224823
23	-3.5	0.228073
23	-3	0.247573
23	-2.5	0.247573
23	-2	0.315803
23	-1.5	0.315803
23	-1	0.358053
23	-0.5	0.358053
23	0	0.377543
23	0.5	0.377543
23	1	0.314993
23	1.5	0.314993
23	2	0.276813
23	2.5	0.276813
23	3	0.263003
23	3.5	0.263003
23	4	0.258133
24	-4.5	0.206953
24	-4	0.202083
24	-3.5	0.202083
24	-3	0.201263
24	-2.5	0.201263
24	-2	0.232133
24	-1.5	0.232133
24	-1	0.271943
24	-0.5	0.271943
24	0	0.281693
24	0.5	0.281693
24	1	0.245943
24	1.5	0.245943
24	2	0.219953
24	2.5	0.219953
24	3	0.216703
24	3.5	0.216703
25	-3	0.202083
25	-2.5	0.202893
25	-2	0.202893
25	-1.5	0.227263
25	-1	0.241073
25	-0.5	0.241073
25	0	0.241883
25	0.5	0.215893
25	1	0.150093
25	1.5	0.150093
25	2	0.141153
25	2.5	0.120843
25	3	0.120843
25	3.5	0.120033
25	4	0.102163
25	4.5	0.102163
25	5	0.0924117
25	5.5	0.0924117
26	-5.5	0.122473
26	-5	0.126533
26	-4.5	0.126533
26	-4	0.129783
26	-3.5	0.137903
26	-3	0.153343
26	-2.5	0.153343
26	-2	0.153343
26	-1.5	0.189893
26	-1	0.189893
26	-0.5	0.195583
26	0	0.206143
26	0.5	0.206143
26	1	0.202083
26	1.5	0.202083
26	2	0.182583
26	2.5	0.182583
26	3	0.182583
26	3.5	0.179333
26	4	0.179333
27	-7.5	0.0924117
27	-7	0.0924117
27	-6.5	0.0940367
27	-6	0.0964727
27	-5.5	0.0972827
27	-5	0.0972827
27	-4.5	0.0859137
27	-4	0.102973
27	-3.5	0.111093
27	-3	0.111093
27	-2.5	0.111093
27	-2	0.128153
27	-1.5	0.128153
27	-1	0.163083
27	-0.5	0.163083
27	0	0.176893
27	0.5	0.163903
27	1	0.163903
28	-1.5	0.137903
28	-1	0.163083
28	-0.5	0.163083
28	0	0.171213
28	0.5	0.171213
28	1	0.163903
28	1.5	0.163903
28	2	0.163903
28	2.5	0.143593
28	3	0.137903
28	3.5	0.135463
28	4	0.135463
28	4.5	0.123283
28	5	0.128153
28	5.5	0.128153
28	6	0.112723
29	-5.5	0.117593
29	-5	0.112723
29	-4.5	0.112723
29	-4	0.112723
29	-3.5	0.120843
29	-3	0.120843
29	-2.5	0.113533
29	-2	0.119223
29	-1.5	0.119223
29	-1	0.123283
29	-0.5	0.132213
29	0	0.153343
29	0.5	0.153343
29	1	0.137903
29	1.5	0.146843
29	2	0.146843
29	2.5	0.153343
29	3	0.145213
30	-3.5	0.238633
30	-3	0.239443
30	-2.5	0.254073
30	-2	0.254073
30	-1.5	0.254073
30	-1	0.282503
30	-0.5	0.282503
30	0	0.340993
30	0.5	0.340993
30	1	0.333683
30	1.5	0.333683
30	2	0.333683
30	2.5	0.313373
30	3	0.298753
30	3.5	0.298753
30	4	0.298753
30	4.5	0.289003
30	5	0.275193
31	-2.5	0.213453
31	-2	0.207763
31	-1.5	0.207763
31	-1	0.219953
31	-0.5	0.219143
31	0	0.235383
31	0.5	0.235383
31	1	0.235383
31	1.5	0.195583
31	2	0.195583
31	2.5	0.179333
31	3	0.198013
31	3.5	0.198013
31	4	0.206953
31	4.5	0.205333
31	5	0.184203
31	5.5	0.184203
31	6	0.184203
32	-2.5	0.163083
32	-2	0.179333
32	-1.5	0.179333
32	-1	0.192333
32	-0.5	0.192333
32	0	0.221573
32	0.5	0.221573
32	1	0.211013
32	1.5	0.211013
32	2	0.167963
32	2.5	0.167963
32	3	0.171213
32	3.5	0.171213
32	4	0.159023
32	4.5	0.159023
32	5	0.170393
32	5.5	0.141963
32	6	0.148463
32	6.5	0.148463
33	-3	0.211013
33	-2.5	0.211013
33	-2	0.217513
33	-1.5	0.217513
33	-1	0.237823
33	-0.5	0.237823
33	0	0.248383
33	0.5	0.248383
33	1	0.243513
33	1.5	0.243513
33	2	0.225633
33	2.5	0.225633
33	3	0.203703
33	3.5	0.203703
33	4	0.203703
33	4.5	0.203703
33	5	0.206143
33	5.5	0.206143
33	6	0.200453
33	6.5	0.200453
33	7	0.213453
33	7.5	0.213453
34	-6	0.204513
34	-5.5	0.204513
34	-5	0.206143
34	-4.5	0.206143
34	-4	0.219953
34	-3.5	0.219953
34	-3	0.236193
34	-2.5	0.236193
34	-2	0.248383
34	-1.5	0.248383
34	-1	0.241883
34	-0.5	0.241883
34	0	0.254073
34	0.5	0.254073
34	1	0.223203
34	1.5	0.223203
34	2	0.210203
34	2.5	0.210203
34	3	0.218323
34	3.5	0.218323
34	4	0.206953
34	4.5	0.206953
34	5	0.203703
35	-5	0.135463
35	-4.5	0.135463
35	-4	0.142773
35	-3.5	0.142773
35	-3	0.150093
35	-2.5	0.150093
35	-2	0.172833
35	-1.5	0.172833
35	-1	0.172833
35	-0.5	0.172833
35	0	0.202893
35	0.5	0.202893
35	1	0.198833
35	1.5	0.198833
35	2	0.198013
35	2.5	0.198013
36	-3.5	0.150903
36	-3	0.142773
36	-2.5	0.142773
36	-2	0.143593
36	-1.5	0.143593
36	-1	0.153343
36	-0.5	0.153343
36	0	0.179333
36	0.5	0.179333
36	1	0.178523
36	1.5	0.178523
36	2	0.175273
36	2.5	0.175273
36	3	0.162273
36	3.5	0.162273
36	4	0.152523
36	4.5	0.152523
36	5	0.167963
36	5.5	0.167963
36	6	0.168773
37	-7	0.0786017
37	-6.5	0.0786017
37	-6	0.0883507
37	-5.5	0.0883507
37	-5	0.0948487
37	-4.5	0.0948487
37	-4	0.106223
37	-3.5	0.106223
37	-3	0.107033
37	-2.5	0.107033
37	-2	0.102163
37	-1.5	0.102163
37	-1	0.117593
37	-0.5	0.117593
37	0	0.119223
38	-6	0.0883507
38	-5.5	0.0883507
38	-5	0.103783
38	-4.5	0.100533
38	-4	0.105413
38	-3.5	0.105413
38	-3	0.134653
38	-2.5	0.134653
38	-2	0.133033
38	-1.5	0.134653
38	-1	0.150903
38	-0.5	0.150903
38	0	0.155773
38	0.5	0.155773
39	-2.5	0.196393
39	-2	0.198833
39	-1.5	0.202083
39	-1	0.217513
39	-0.5	0.217513
39	0	0.218323
39	0.5	0.218323
39	1	0.209393
39	1.5	0.209393
39	2	0.209393
39	2.5	0.177713
39	3	0.177713
39	3.5	0.180143
39	4	0.176893
39	4.5	0.178523
39	5	0.178523
39	5.5	0.192333
40	-3	0.115163
40	-2.5	0.115163
40	-2	0.128153
40	-1.5	0.128153
40	-1	0.118403
40	-0.5	0.118403
40	0	0.132213
40	0.5	0.132213
40	1	0.121653
40	1.5	0.121653
40	2	0.112723
40	2.5	0.112723
41	-8	0.0842887
41	-7.5	0.0842887
41	-7	0.0981027
41	-6.5	0.0981027
41	-6	0.0981027
41	-5.5	0.0891627
41	-5	0.0997227
41	-4.5	0.0989127
41	-4	0.0989127
41	-3.5	0.107843
41	-3	0.111913
41	-2.5	0.111913
41	-2	0.120033
41	-1.5	0.120033
41	-1	0.120033
41	-0.5	0.128973
41	0	0.133843
41	0.5	0.119223
42	-3.5	0.168773
42	-3	0.168773
42	-2.5	0.201263
42	-2	0.201263
42	-1.5	0.201263
42	-1	0.222393
42	-0.5	0.222393
42	0	0.231323
42	0.5	0.231323
42	1	0.224823
42	1.5	0.223203
42	2	0.223203
42	2.5	0.219143
42	3	0.219143
42	3.5	0.219143
42	4	0.227263
42	4.5	0.227263
42	5	0.227263
42	5.5	0.215893
43	-5	0.223203
43	-4.5	0.223203
43	-4	0.239443
43	-3.5	0.239443
43	-3	0.239443
43	-2.5	0.263813
43	-2	0.263813
43	-1.5	0.282503
43	-1	0.282503
43	-0.5	0.270313
43	0	0.289813
43	0.5	0.289813
43	1	0.263813
43	1.5	0.263813
43	2	0.263813
43	2.5	0.277623
43	3	0.277623
43	3.5	0.273563
44	-2	0.244323
44	-1.5	0.282503
44	-1	0.282503
44	-0.5	0.321493
44	0	0.328803
44	0.5	0.328803
44	1	0.313373
44	1.5	0.288193
44	2	0.288193
44	2.5	0.245943
44	3	0.256503
44	3.5	0.256503
44	4	0.254073
44	4.5	0.254073
44	5	0.239443
44	5.5	0.245133
45	-2	0.123283
45	-1.5	0.115973
45	-1	0.115973
45	-0.5	0.115973
45	0	0.132213
45	0.5	0.132213
45	1	0.132213
45	1.5	0.120843
45	2	0.120843
45	2.5	0.0875377
45	3	0.0875377
45	3.5	0.0883507
45	4	0.0834767
45	4.5	0.0834767
45	5	0.0696667
45	5.5	0.0696667
46	-2	0.129783
46	-1.5	0.129783
46	-1	0.123283
46	-0.5	0.126533
46	0	0.131403
46	0.5	0.131403
46	1	0.126533
46	1.5	0.126533
46	2	0.115973
46	2.5	0.115973
46	3	0.122473
46	3.5	0.122473
46	4	0.122473
46	4.5	0.0899747
46	5	0.0899747
47	-8	0.0981027
47	-7.5	0.108663
47	-7	0.108663
47	-6.5	0.108663
47	-6	0.103783
47	-5.5	0.103783
47	-5	0.114343
47	-4.5	0.129783
47	-4	0.129783
47	-3.5	0.132213
47	-3	0.147653
47	-2.5	0.133843
47	-2	0.133843
47	-1.5	0.133843
47	-1	0.128153
47	-0.5	0.128153
47	0	0.153343
47	0.5	0.138713
47	1	0.138713
48	-2.5	0.0672297
48	-2	0.0794147
48	-1.5	0.0794147
48	-1	0.0704787
48	-0.5	0.0704787
48	0	0.0802267
48	0.5	0.0802267
48	1	0.0688537
48	1.5	0.0688537
48	2	0.0696667
48	2.5	0.0696667
48	3	0.0794147
48	3.5	0.0794147
49	-5.5	0.113533
49	-5	0.113533
49	-4.5	0.116783
49	-4	0.116783
49	-3.5	0.111093
49	-3	0.111093
49	-2.5	0.122473
49	-2	0.122473
49	-1.5	0.111093
49	-1	0.112723
49	-0.5	0.112723
49	0	0.133033
49	0.5	0.128153
49	1	0.127343
49	1.5	0.127343
49	2	0.127343
50	-6	0.193143
50	-5.5	0.193143
50	-5	0.215893
50	-4.5	0.215893
50	-4	0.215893
50	-3.5	0.222393
50	-3	0.222393
50	-2.5	0.202893
50	-2	0.193953
50	-1.5	0.193953
50	-1	0.216703
50	-0.5	0.216703
50	0	0.225633
50	0.5	0.225633
50	1	0.212643
51	-9	0.191523
51	-8.5	0.191523
51	-8	0.199643
51	-7.5	0.187453
51	-7	0.187453
51	-6.5	0.199643
51	-6	0.199643
51	-5.5	0.207763
51	-5	0.207763
51	-4.5	0.200453
51	-4	0.200453
51	-3.5	0.207763
51	-3	0.207763
51	-2.5	0.207763
51	-2	0.214263
51	-1.5	0.223203
51	-1	0.239443
51	-0.5	0.239443
51	0	0.245133
52	0	0.237013
52	0.5	0.237013
52	1	0.208583
52	1.5	0.208583
52	2	0.181773
52	2.5	0.181773
52	3	0.197203
52	3.5	0.197203
52	4	0.178523
52	4.5	0.178523
52	5	0.179333
52	5.5	0.158213
52	6	0.158213
53	-6	0.109473
53	-5.5	0.105413
53	-5	0.111093
53	-4.5	0.111093
53	-4	0.133843
53	-3.5	0.133843
53	-3	0.140343
53	-2.5	0.140343
53	-2	0.150903
53	-1.5	0.150903
53	-1	0.146023
53	-0.5	0.146023
53	0	0.161463
53	0.5	0.146023
53	1	0.153343
54	-4	0.143593
54	-3.5	0.143593
54	-3	0.155773
54	-2.5	0.155773
54	-2	0.142773
54	-1.5	0.142773
54	-1	0.149273
54	-0.5	0.149273
54	0	0.159023
54	0.5	0.159023
54	1	0.128153
54	1.5	0.128153
54	2	0.120033
54	2.5	0.120033
54	3	0.124093
54	3.5	0.124093
54	4	0.128973
54	4.5	0.128973
54	5	0.133033
54	5.5	0.133033
54	6	0.147653
54	6.5	0.147653
54	7	0.149273
55	-6	0.152523
55	-5.5	0.167153
55	-5	0.167153
55	-4.5	0.170393
55	-4	0.176083
55	-3.5	0.183393
55	-3	0.183393
55	-2.5	0.193953
55	-2	0.202893
55	-1.5	0.206953
55	-1	0.206953
55	-0.5	0.206953
55	0	0.214263
55	0.5	0.206953
55	1	0.197203
55	1.5	0.197203
55	2	0.182583
55	2.5	0.182583
55	3	0.184203
56	-1	0.0639797
56	-0.5	0.0639797
56	0	0.0826637
56	0.5	0.0737277
56	1	0.0737277
56	1.5	0.0737277
56	2	0.0664167
56	2.5	0.0802267
56	3	0.0802267
56	3.5	0.0721037
56	4	0.0721037
56	4.5	0.0737277
56	5	0.0737277
56	5.5	0.0656047
56	6	0.0656047
56	6.5	0.0623557
56	7	0.0558567
56	7.5	0.0558567
56	8	0.0509827
56	8.5	0.0582937
56	9	0.0639797
56	9.5	0.0639797
56	10	0.0639797
57	-8.5	0.0534197
57	-8	0.0534197
57	-7.5	0.0550437
57	-7	0.0550437
57	-6.5	0.0542317
57	-6	0.0566687
57	-5.5	0.0566687
57	-5	0.0591057
57	-4.5	0.0591057
57	-4	0.0737277
57	-3.5	0.0737277
57	-3	0.0737277
57	-2.5	0.0704787
57	-2	0.0704787
57	-1.5	0.0704787
57	-1	0.0729157
57	-0.5	0.0729157
57	0	0.0915997
57	0.5	0.0915997
58	-8.5	0.0444837
58	-8	0.0444837
58	-7.5	0.0412337
58	-7	0.0412337
58	-6.5	0.0387967
58	-6	0.0387967
58	-5.5	0.0387967
58	-5	0.0387967
58	-4.5	0.0404217
58	-4	0.0404217
58	-3.5	0.0477327
58	-3	0.0477327
58	-2.5	0.0477327
58	-2	0.0420467
58	-1.5	0.0420467
58	-1	0.0428587
58	-0.5	0.0493577
58	0	0.0558567
58	0.5	0.0558567
58	1	0.0517947
58	1.5	0.0517947
58	2	0.0461087
58	2.5	0.0469207
58	3	0.0534197
58	3.5	0.0534197
59	-8.5	0.0526067
59	-8	0.0526067
59	-7.5	0.0599177
59	-7	0.0599177
59	-6.5	0.0582937
59	-6	0.0582937
59	-5.5	0.0680417
59	-5	0.0680417
59	-4.5	0.0851007
59	-4	0.0851007
59	-3.5	0.0851007
59	-3	0.0948487
59	-2.5	0.102973
59	-2	0.106223
59	-1.5	0.106223
59	-1	0.120843
59	-0.5	0.120843
59	0	0.123283
59	0.5	0.121653
59	1	0.121653
60	0	0.159833
60	0.5	0.154153
60	1	0.154153
60	1.5	0.146023
60	2	0.146023
60	2.5	0.147653
60	3	0.147653
60	3.5	0.135463
60	4	0.135463
60	4.5	0.124093
60	5	0.124093
60	5.5	0.107033
61	-3	0.191523
61	-2.5	0.216703
61	-2	0.216703
61	-1.5	0.216703
61	-1	0.232133
61	-0.5	0.228073
61	0	0.237823
61	0.5	0.237823
61	1	0.208583
61	1.5	0.201263
61	2	0.189893
61	2.5	0.189893
61	3	0.189893
61	3.5	0.150093
61	4	0.150093
61	4.5	0.135463
61	5	0.135463
62	-4	0.233763
62	-3.5	0.233763
62	-3	0.257323
62	-2.5	0.257323
62	-2	0.258133
62	-1.5	0.258133
62	-1	0.301183
62	-0.5	0.301183
62	0	0.325553
62	0.5	0.325553
62	1	0.323123
62	1.5	0.323123
62	2	0.299563
62	2.5	0.267063
62	3	0.267063
62	3.5	0.238633
62	4	0.233763
62	4.5	0.222393
62	5	0.222393
62	5.5	0.229703
62	6	0.229703
63	-2	0.152523
63	-1.5	0.152523
63	-1	0.137903
63	-0.5	0.137903
63	0	0.158213
63	0.5	0.150903
63	1	0.143593
63	1.5	0.143593
63	2	0.143593
63	2.5	0.124093
63	3	0.124093
63	3.5	0.107843
63	4	0.107843
63	4.5	0.102973
63	5	0.0802267
63	5.5	0.0972827
64	-4	0.223203
64	-3.5	0.224823
64	-3	0.224823
64	-2.5	0.224823
64	-2	0.245133
64	-1.5	0.245133
64	-1	0.286563
64	-0.5	0.286563
64	0	0.319053
64	0.5	0.319053
64	1	0.319053
64	1.5	0.288193
64	2	0.262193
64	2.5	0.245133
64	3	0.245133
64	3.5	0.200453
64	4	0.211823
64	4.5	0.211823
65	-4	0.237013
65	-3.5	0.246763
65	-3	0.253253
65	-2.5	0.250003
65	-2	0.250003
65	-1.5	0.258943
65	-1	0.277623
65	-0.5	0.277623
65	0	0.303623
65	0.5	0.298753
65	1	0.298753
65	1.5	0.285753
65	2	0.263813
65	2.5	0.246763
65	3	0.246763
65	3.5	0.250003
65	4	0.245943
65	4.5	0.245943
65	5	0.226453
65	5.5	0.239443
65	6	0.239443
65	6.5	0.241883
66	-4	0.228073
66	-3.5	0.224013
66	-3	0.224013
66	-2.5	0.252443
66	-2	0.267883
66	-1.5	0.267883
66	-1	0.287373
66	-0.5	0.332053
66	0	0.339363
66	0.5	0.339363
66	1	0.289003
66	1.5	0.289813
66	2	0.289813
66	2.5	0.265443
66	3	0.265443
66	3.5	0.263003
66	4	0.263003
66	4.5	0.275193
66	5	0.275193
67	-5	0.188273
67	-4.5	0.188273
67	-4	0.177713
67	-3.5	0.177713
67	-3	0.181773
67	-2.5	0.181773
67	-2	0.181773
67	-1.5	0.206143
67	-1	0.206143
67	-0.5	0.196393
67	0	0.210203
67	0.5	0.210203
67	1	0.201263
67	1.5	0.201263
67	2	0.180963
67	2.5	0.180963
67	3	0.180963
67	3.5	0.190703
67	4	0.190703
67	4.5	0.179333
68	-4.5	0.202893
68	-4	0.204513
68	-3.5	0.204513
68	-3	0.204513
68	-2.5	0.193143
68	-2	0.206953
68	-1.5	0.249193
68	-1	0.249193
68	-0.5	0.261383
68	0	0.296313
68	0.5	0.267883
68	1	0.267883
68	1.5	0.267883
68	2	0.217513
68	2.5	0.217513
68	3	0.194773
68	3.5	0.194773
68	4	0.170393
68	4.5	0.170393
68	5	0.170393
68	5.5	0.158213
69	-4.5	0.198013
69	-4	0.195583
69	-3.5	0.195583
69	-3	0.193143
69	-2.5	0.193143
69	-2	0.223203
69	-1.5	0.223203
69	-1	0.247573
69	-0.5	0.247573
69	0	0.255693
69	0.5	0.255693
69	1	0.245943
69	1.5	0.245943
69	2	0.207763
69	2.5	0.207763
69	3	0.170393
69	3.5	0.170393
69	4	0.151713
69	4.5	0.151713
69	5	0.145213
70	0	0.165523
70	0.5	0.165523
70	1	0.153343
70	1.5	0.142773
70	2	0.151713
70	2.5	0.151713
70	3	0.146843
70	3.5	0.146843
70	4	0.154963
70	4.5	0.154963
70	5	0.164713
70	5.5	0.164713
70	6	0.158213
70	6.5	0.158213
70	7	0.142773
70	7.5	0.131403
70	8	0.131403
70	8.5	0.115973
70	9	0.115973
71	-7	0.0769777
71	-6.5	0.0769777
71	-6	0.0915997
71	-5.5	0.0915997
71	-5	0.0899747
71	-4.5	0.0899747
71	-4	0.0956617
71	-3.5	0.0956617
71	-3	0.108663
71	-2.5	0.108663
71	-2	0.133843
71	-1.5	0.133843
71	-1	0.137903
71	-0.5	0.137903
71	0	0.141963
71	0.5	0.141963
71	1	0.130593
71	1.5	0.130593
71	2	0.125723
71	2.5	0.125723
71	3	0.133033
71	3.5	0.133033
71	4	0.130593
72	-8	0.169583
72	-7.5	0.169583
72	-7	0.172023
72	-6.5	0.172023
72	-6	0.180143
72	-5.5	0.180143
72	-5	0.199643
72	-4.5	0.199643
72	-4	0.199643
72	-3.5	0.201263
72	-3	0.220763
72	-2.5	0.228883
72	-2	0.228883
72	-1.5	0.263003
72	-1	0.263003
72	-0.5	0.293873
72	0	0.294683
72	0.5	0.285753
72	1	0.285753
72	1.5	0.273563
72	2	0.273563
72	2.5	0.281693
72	3	0.281693
73	-4.5	0.245133
73	-4	0.252443
73	-3.5	0.252443
73	-3	0.258133
73	-2.5	0.258133
73	-2	0.303623
73	-1.5	0.303623
73	-1	0.303623
73	-0.5	0.311743
73	0	0.341803
73	0.5	0.341803
73	1	0.341803
73	1.5	0.284123
73	2	0.284123
73	2.5	0.242693
73	3	0.242693
73	3.5	0.242693
73	4	0.211013
73	4.5	0.226453
73	5	0.203703
73	5.5	0.203703
73	6	0.190703
74	-5	0.168773
74	-4.5	0.186643
74	-4	0.193143
74	-3.5	0.193143
74	-3	0.207763
74	-2.5	0.207763
74	-2	0.215893
74	-1.5	0.215893
74	-1	0.235383
74	-0.5	0.235383
74	0	0.271943
74	0.5	0.271943
74	1	0.266253
74	1.5	0.266253
74	2	0.266253
74	2.5	0.251633
74	3	0.251633
74	3.5	0.200453
74	4	0.200453
75	-5	0.176083
75	-4.5	0.176083
75	-4	0.178523
75	-3.5	0.178523
75	-3	0.214263
75	-2.5	0.214263
75	-2	0.214263
75	-1.5	0.229703
75	-1	0.229703
75	-0.5	0.229703
75	0	0.240263
75	0.5	0.240263
75	1	0.237823
75	1.5	0.231323
75	2	0.231323
75	2.5	0.218323
76	-3.5	0.164713
76	-3	0.154153
76	-2.5	0.154153
76	-2	0.176083
76	-1.5	0.179333
76	-1	0.209393
76	-0.5	0.209393
76	0	0.215893
76	0.5	0.214263
76	1	0.214263
76	1.5	0.169583
76	2	0.125723
76	2.5	0.125723
76	3	0.0981027
76	3.5	0.0981027
76	4	0.0981027
76	4.5	0.0891627
76	5	0.0891627
77	-4	0.198013
77	-3.5	0.198013
77	-3	0.198013
77	-2.5	0.201263
77	-2	0.201263
77	-1.5	0.201263
77	-1	0.208583
77	-0.5	0.208583
77	0	0.237823
77	0.5	0.232133
77	1	0.232133
77	1.5	0.207763
77	2	0.212643
77	2.5	0.212643
77	3	0.183393
77	3.5	0.182583
77	4	0.182583
77	4.5	0.177713
77	5	0.174463
78	-4.5	0.250823
78	-4	0.258133
78	-3.5	0.258133
78	-3	0.258943
78	-2.5	0.266253
78	-2	0.266253
78	-1.5	0.295503
78	-1	0.295503
78	-0.5	0.295503
78	0	0.297933
78	0.5	0.297933
78	1	0.283313
78	1.5	0.240263
78	2	0.240263
78	2.5	0.224013
78	3	0.203703
78	3.5	0.193143
78	4	0.193143
78	4.5	0.199643
78	5	0.183393
79	0	0.135463
79	0.5	0.131403
79	1	0.131403
79	1.5	0.104593
79	2	0.104593
79	2.5	0.128973
79	3	0.128973
79	3.5	0.127343
79	4	0.127343
79	4.5	0.0997227
79	5	0.0997227
79	5.5	0.0981027
79	6	0.0981027
79	6.5	0.0753527
79	7	0.0753527
79	7.5	0.0704787
79	8	0.0704787
79	8.5	0.0615427
79	9	0.0615427
79	9.5	0.0647927
80	-5	0.0477327
80	-4.5	0.0477327
80	-4	0.0534197
80	-3.5	0.0542317
80	-3	0.0542317
80	-2.5	0.0509827
80	-2	0.0615427
80	-1.5	0.0615427
80	-1	0.0761647
80	-0.5	0.0729157
80	0	0.103783
80	0.5	0.103783
80	1	0.103783
80	1.5	0.0899747
80	2	0.0899747
80	2.5	0.0859137
80	3	0.0794147
80	3.5	0.0794147
80	4	0.0777897
80	4.5	0.0777897
80	5	0.0826637
80	5.5	0.0826637
81	-7.5	0.0591057
81	-7	0.0591057
81	-6.5	0.0639797
81	-6	0.0639797
81	-5.5	0.0712907
81	-5	0.0712907
81	-4.5	0.0818517
81	-4	0.0810397
81	-3.5	0.0810397
81	-3	0.0859137
81	-2.5	0.0859137
81	-2	0.0956617
81	-1.5	0.0956617
81	-1	0.0924117
81	-0.5	0.0924117
81	0	0.104593
82	-3	0.0997227
82	-2.5	0.0997227
82	-2	0.0964727
82	-1.5	0.0964727
82	-1	0.102973
82	-0.5	0.102973
82	0	0.103783
82	0.5	0.103783
82	1	0.0956617
82	1.5	0.0956617
82	2	0.0761647
82	2.5	0.0761647
82	3	0.0582937
82	3.5	0.0582937
82	4	0.0599177
82	4.5	0.0599177
83	-4	0.115973
83	-3.5	0.120843
83	-3	0.120843
83	-2.5	0.128973
83	-2	0.128973
83	-1.5	0.146023
83	-1	0.160653
83	-0.5	0.160653
83	0	0.180143
83	0.5	0.180143
83	1	0.167153
83	1.5	0.170393
83	2	0.145213
83	2.5	0.145213
83	3	0.126533
83	3.5	0.118403
84	-3.5	0.141963
84	-3	0.154963
84	-2.5	0.163903
84	-2	0.159833
84	-1.5	0.159833
84	-1	0.159833
84	-0.5	0.158213
84	0	0.167963
84	0.5	0.144403
84	1	0.144403
84	1.5	0.115973
84	2	0.111093
84	2.5	0.0818517
84	3	0.0818517
84	3.5	0.0818517
85	-4.5	0.198013
85	-4	0.218323
85	-3.5	0.218323
85	-3	0.219953
85	-2.5	0.224013
85	-2	0.224013
85	-1.5	0.237823
85	-1	0.258133
85	-0.5	0.258133
85	0	0.275193
85	0.5	0.255693
85	1	0.255693
85	1.5	0.200453
85	2	0.166333
85	2.5	0.141153
85	3	0.141153
85	3.5	0.130593
85	4	0.119223
86	-6	0.124903
86	-5.5	0.141153
86	-5	0.141153
86	-4.5	0.144403
86	-4	0.144403
86	-3.5	0.163903
86	-3	0.169583
86	-2.5	0.169583
86	-2	0.171213
86	-1.5	0.180963
86	-1	0.180963
86	-0.5	0.175273
86	0	0.182583
86	0.5	0.182583
86	1	0.171213
86	1.5	0.168773
86	2	0.155773
87	-2	0.224013
87	-1.5	0.276003
87	-1	0.276003
87	-0.5	0.240263
87	0	0.292253
87	0.5	0.292253
87	1	0.291433
87	1.5	0.291433
87	2	0.291433
87	2.5	0.222393
87	3	0.222393
87	3.5	0.222393
87	4	0.158213
87	4.5	0.158213
87	5	0.158213
87	5.5	0.111913
88	-4	0.116783
88	-3.5	0.116783
88	-3	0.131403
88	-2.5	0.131403
88	-2	0.162273
88	-1.5	0.162273
88	-1	0.191523
88	-0.5	0.191523
88	0	0.232953
88	0.5	0.232953
88	1	0.219143
88	1.5	0.219143
88	2	0.189083
88	2.5	0.189083
88	3	0.171213
88	3.5	0.171213
88	4	0.150903
88	4.5	0.150903
89	-5.5	0.0802267
89	-5	0.0826637
89	-4.5	0.0826637
89	-4	0.100533
89	-3.5	0.0915997
89	-3	0.0915997
89	-2.5	0.119223
89	-2	0.141153
89	-1.5	0.159833
89	-1	0.159833
89	-0.5	0.166333
89	0	0.167963
89	0.5	0.167963
89	1	0.142773
89	1.5	0.142773
89	2	0.142773
89	2.5	0.138713
89	3	0.138713
89	3.5	0.138713
90	-4.5	0.151713
90	-4	0.160653
90	-3.5	0.160653
90	-3	0.189083
90	-2.5	0.189083
90	-2	0.239443
90	-1.5	0.239443
90	-1	0.245943
90	-0.5	0.245943
90	0	0.261383
90	0.5	0.261383
90	1	0.211823
90	1.5	0.211823
90	2	0.152523
90	2.5	0.152523
90	3	0.148463
90	3.5	0.148463
90	4	0.134653
90	4.5	0.134653
91	-2	0.143593
91	-1.5	0.143593
91	-1	0.177713
91	-0.5	0.177713
91	0	0.214263
91	0.5	0.214263
91	1	0.212643
91	1.5	0.212643
91	2	0.188273
91	2.5	0.188273
91	3	0.146023
91	3.5	0.146023
91	4	0.131403
91	4.5	0.131403
91	5	0.126533
91	5.5	0.126533
91	6	0.123283
92	-3	0.161463
92	-2.5	0.161463
92	-2	0.168773
92	-1.5	0.168773
92	-1	0.186643
92	-0.5	0.186643
92	0	0.211823
92	0.5	0.211823
92	1	0.173643
92	1.5	0.173643
92	2	0.160653
92	2.5	0.160653
92	3	0.142773
92	3.5	0.142773
92	4	0.124903
93	-3.5	0.128153
93	-3	0.124093
93	-2.5	0.124093
93	-2	0.120843
93	-1.5	0.120843
93	-1	0.154153
93	-0.5	0.154153
93	0	0.176893
93	0.5	0.176893
93	1	0.163083
93	1.5	0.163083
93	2	0.131403
93	2.5	0.131403
93	3	0.0907877
93	3.5	0.0907877
93	4	0.0753527
93	4.5	0.0753527
94	-4	0.107843
94	-3.5	0.107843
94	-3	0.108663
94	-2.5	0.108663
94	-2	0.120843
94	-1.5	0.120843
94	-1	0.136283
94	-0.5	0.136283
94	0	0.138713
94	0.5	0.138713
94	1	0.111913
94	1.5	0.111913
94	2	0.0834767
94	2.5	0.0834767
94	3	0.0777897
94	3.5	0.0777897
94	4	0.0680417
94	4.5	0.0680417
94	5	0.0656047
95	-5	0.0566687
95	-4.5	0.0566687
95	-4	0.0631677
95	-3.5	0.0631677
95	-3	0.0526067
95	-2.5	0.0526067
95	-2	0.0656047
95	-1.5	0.0656047
95	-1	0.0680417
95	-0.5	0.0680417
95	0	0.0721037
95	0.5	0.0721037
95	1	0.0712907
95	1.5	0.0712907
96	-4.5	0.0851007
96	-4	0.0932247
96	-3.5	0.0932247
96	-3	0.112723
96	-2.5	0.112723
96	-2	0.133033
96	-1.5	0.133033
96	-1	0.164713
96	-0.5	0.164713
96	0	0.185023
96	0.5	0.185023
96	1	0.173643
96	1.5	0.173643
96	2	0.150093
96	2.5	0.150093
96	3	0.137093
96	3.5	0.137093
96	4	0.143593
97	-6.5	0.0794147
97	-6	0.0859137
97	-5.5	0.0859137
97	-5	0.0859137
97	-4.5	0.0859137
97	-4	0.0940367
97	-3.5	0.0940367
97	-3	0.101353
97	-2.5	0.101353
97	-2	0.130593
97	-1.5	0.130593
97	-1	0.150903
97	-0.5	0.150903
97	0	0.167963
97	0.5	0.167963
97	1	0.161463
97	1.5	0.161463
97	2	0.155773
97	2.5	0.155773
98	-3.5	0.127343
98	-3	0.126533
98	-2.5	0.126533
98	-2	0.142773
98	-1.5	0.142773
98	-1	0.189083
98	-0.5	0.189083
98	0	0.191523
98	0.5	0.191523
98	1	0.176893
98	1.5	0.176893
98	2	0.136283
98	2.5	0.136283
98	3	0.135463
98	3.5	0.135463
99	-3	0.152523
99	-2.5	0.152523
99	-2	0.154153
99	-1.5	0.154153
99	-1	0.157403
99	-0.5	0.157403
99	0	0.160653
99	0.5	0.160653
99	1	0.154963
99	1.5	0.154963
99	2	0.160653
99	2.5	0.160653
99	3	0.141153
99	3.5	0.141153
99	4	0.130593
99	4.5	0.130593
99	5	0.131403
100	-5.5	0.100533
100	-5	0.111093
100	-4.5	0.111093
100	-4	0.138713
100	-3.5	0.138713
100	-3	0.155773
100	-2.5	0.155773
100	-2	0.176083
100	-1.5	0.176083
100	-1	0.180963
100	-0.5	0.180963
100	0	0.196393
100	0.5	0.196393
100	1	0.193953
100	1.5	0.193953
100	2	0.176083
101	0	0.163903
101	0.5	0.163903
101	1	0.147653
101	1.5	0.147653
101	2	0.135463
101	2.5	0.135463
101	3	0.141963
101	3.5	0.141963
101	4	0.146843
101	4.5	0.146843
101	5	0.134653
101	5.5	0.134653
101	6	0.107033
101	6.5	0.107033
101	7	0.0915997
101	7.5	0.0915997
101	8	0.0786017
101	8.5	0.0786017
101	9	0.0810397
101	9.5	0.0810397
101	10	0.0672297
102	-4.5	0.0834767
102	-4	0.0932247
102	-3.5	0.0932247
102	-3	0.116783
102	-2.5	0.116783
102	-2	0.144403
102	-1.5	0.144403
102	-1	0.138713
102	-0.5	0.138713
102	0	0.149273
102	0.5	0.149273
102	1	0.138713
102	1.5	0.138713
102	2	0.123283
102	2.5	0.123283
102	3	0.133033
102	3.5	0.133033
103	-5	0.198013
103	-4.5	0.191523
103	-4	0.191523
103	-3.5	0.184203
103	-3	0.184203
103	-2.5	0.202893
103	-2	0.202893
103	-1.5	0.202893
103	-1	0.234573
103	-0.5	0.264633
103	0	0.269503
103	0.5	0.269503
103	1	0.252443
103	1.5	0.252443
103	2	0.206953
104	-4.5	0.122473
104	-4	0.131403
104	-3.5	0.131403
104	-3	0.128153
104	-2.5	0.128153
104	-2	0.164713
104	-1.5	0.164713
104	-1	0.179333
104	-0.5	0.179333
104	0	0.206953
104	0.5	0.206953
104	1	0.192333
104	1.5	0.192333
104	2	0.181773
104	2.5	0.181773
104	3	0.172833
104	3.5	0.172833
105	-4	0.140343
105	-3.5	0.146843
105	-3	0.169583
105	-2.5	0.169583
105	-2	0.190703
105	-1.5	0.190703
105	-1	0.214263
105	-0.5	0.214263
105	0	0.220763
105	0.5	0.220763
105	1	0.213453
105	1.5	0.213453
105	2	0.186643
105	2.5	0.186643
105	3	0.194773
105	3.5	0.194773
105	4	0.190703
105	4.5	0.190703
105	5	0.216703
106	-5	0.115973
106	-4.5	0.115973
106	-4	0.125723
106	-3.5	0.125723
106	-3	0.139533
106	-2.5	0.139533
106	-2	0.156583
106	-1.5	0.156583
106	-1	0.212643
106	-0.5	0.212643
106	0	0.234573
106	0.5	0.234573
106	1	0.233763
106	1.5	0.233763
106	2	0.189083
106	2.5	0.189083
106	3	0.182583
106	3.5	0.182583
106	4	0.174463
106	4.5	0.174463
107	0	0.199643
107	0.5	0.199643
107	1	0.164713
107	1.5	0.164713
107	2	0.159833
107	2.5	0.159833
107	3	0.191523
107	3.5	0.191523
107	4	0.196393
107	4.5	0.196393
107	5	0.180143
107	5.5	0.180143
107	6	0.151713
107	6.5	0.151713
107	7	0.138713
107	7.5	0.138713
107	8	0.139533
107	8.5	0.139533
108	-3.5	0.112723
108	-3	0.123283
108	-2.5	0.123283
108	-2	0.143593
108	-1.5	0.143593
108	-1	0.160653
108	-0.5	0.160653
108	0	0.189893
108	0.5	0.189893
108	1	0.189893
108	1.5	0.189893
108	2	0.159023
108	2.5	0.159023
108	3	0.171213
108	3.5	0.171213
108	4	0.180963
108	4.5	0.180963
108	5	0.173643
109	-4.5	0.159023
109	-4	0.167153
109	-3.5	0.167153
109	-3	0.185833
109	-2.5	0.185833
109	-2	0.189893
109	-1.5	0.189893
109	-1	0.235383
109	-0.5	0.235383
109	0	0.254883
109	0.5	0.254883
109	1	0.241073
109	1.5	0.241073
109	2	0.217513
109	2.5	0.217513
109	3	0.196393
109	3.5	0.196393
109	4	0.180143
109	4.5	0.180143
110	-1	0.245943
110	-0.5	0.245943
110	0	0.267063
110	0.5	0.267063
[truncated: 4,759 more rows]

## Sheet: Fig. S11-PRINT_mutant
line	pixel	fluor
1	-14	0.061539		Data files for S11 Fig.
1	-13.5	0.069964
1	-13	0.069964		PRINT_mutant contains all line segments between pole-to-pole interactions between mutant cells.
1	-12.5	0.076553		PRINT_WT contains all line segments between pole-to-pole interactions between WT cells.
1	-12	0.076553
1	-11.5	0.071063
1	-11	0.071063
1	-10.5	0.067766
1	-10	0.067766
1	-9.5	0.071795
1	-9	0.071795
1	-8.5	0.073993
1	-8	0.073993
1	-7.5	0.074723
1	-7	0.074723
1	-6.5	0.074363
1	-6	0.074363
1	-5.5	0.071063
1	-5	0.071063
1	-4.5	0.074723
1	-4	0.074723
1	-3.5	0.076553
1	-3	0.076553
1	-2.5	0.075093
1	-2	0.075093
1	-1.5	0.072894
1	-1	0.080583
1	-0.5	0.080583
1	0	0.091213
1	0.5	0.091213
1	1	0.082053
1	1.5	0.082053
1	2	0.085353
1	2.5	0.085353
1	3	0.084983
1	3.5	0.084613
1	4	0.085353
1	4.5	0.085353
1	5	0.075823
1	5.5	0.075823
1	6	0.076553
1	6.5	0.076553
1	7	0.083883
1	7.5	0.083883
1	8	0.079853
1	8.5	0.083513
1	9	0.087183
1	9.5	0.087183
1	10	0.078393
1	10.5	0.078393
1	11	0.073993
1	11.5	0.073993
1	12	0.082783
1	12.5	0.082783
1	13	0.078393
1	13.5	0.078393
1	14	0.074723
1	14.5	0.074723
1	15	0.076553
1	15.5	0.076553
1	16	0.078753
1	16.5	0.078753
1	17	0.073993
1	17.5	0.073993
1	18	0.069231
1	18.5	0.069231
1	19	0.065934
1	19.5	0.065934
1	20	0.079853
1	20.5	0.079853
1	21	0.081323
1	21.5	0.081323
1	22	0.081323
1	22.5	0.085713
2	-3	0.065568
2	-2.5	0.065568
2	-2	0.066301
2	-1.5	0.066301
2	-1	0.061172
2	-0.5	0.071429
2	0	0.074723
2	0.5	0.074723
2	1	0.07033
2	1.5	0.07033
2	2	0.064103
2	2.5	0.064103
2	3	0.061539
2	3.5	0.061539
2	4	0.057509
2	4.5	0.057509
2	5	0.056411
2	5.5	0.056411
2	6	0.050183
2	6.5	0.050183
2	7	0.059707
2	7.5	0.059707
2	8	0.047619
2	8.5	0.052748
2	9	0.050183
2	9.5	0.050183
2	10	0.042857
2	10.5	0.042857
2	11	0.039194
2	11.5	0.039194
2	12	0.045422
2	12.5	0.045422
2	13	0.037363
2	13.5	0.037363
2	14	0.045055
2	14.5	0.045055
2	15	0.038828
2	15.5	0.038828
2	16	0.038828
2	16.5	0.038828
2	17	0.034066
2	17.5	0.038828
2	18	0.038828
3	-8.5	0.064103
3	-8	0.048352
3	-7.5	0.048352
3	-7	0.048352
3	-6.5	0.056411
3	-6	0.056411
3	-5.5	0.056411
3	-5	0.063004
3	-4.5	0.063004
3	-4	0.060074
3	-3.5	0.064835
3	-3	0.064835
3	-2.5	0.07033
3	-2	0.07033
3	-1.5	0.081323
3	-1	0.081323
3	-0.5	0.081323
3	0	0.083513
3	0.5	0.083513
3	1	0.083513
3	1.5	0.073627
3	2	0.073627
3	2.5	0.07033
3	3	0.078753
3	3.5	0.078753
3	4	0.061905
3	4.5	0.0674
3	5	0.0674
3	5.5	0.067766
4	-25.5	0.084253
4	-25	0.084613
4	-24.5	0.083883
4	-24	0.086813
4	-23.5	0.086813
4	-23	0.087183
4	-22.5	0.087183
4	-22	0.085353
4	-21.5	0.085353
4	-21	0.083883
4	-20.5	0.083883
4	-20	0.089013
4	-19.5	0.089013
4	-19	0.084983
4	-18.5	0.084983
4	-18	0.084983
4	-17.5	0.083153
4	-17	0.083153
4	-16.5	0.086443
4	-16	0.086443
4	-15.5	0.088643
4	-15	0.088643
4	-14.5	0.100363
4	-14	0.100363
4	-13.5	0.084613
4	-13	0.084613
4	-12.5	0.101463
4	-12	0.101463
4	-11.5	0.093403
4	-11	0.091573
4	-10.5	0.091573
4	-10	0.092673
4	-9.5	0.092673
4	-9	0.090473
4	-8.5	0.090473
4	-8	0.098533
4	-7.5	0.098533
4	-7	0.094503
4	-6.5	0.094503
4	-6	0.098903
4	-5.5	0.098533
4	-5	0.086083
4	-4.5	0.086083
4	-4	0.098173
4	-3.5	0.098173
4	-3	0.098173
4	-2.5	0.094503
4	-2	0.094503
4	-1.5	0.100003
4	-1	0.100003
4	-0.5	0.096703
4	0	0.107693
4	0.5	0.098533
4	1	0.098533
4	1.5	0.092673
4	2	0.092673
4	2.5	0.097433
4	3	0.097433
4	3.5	0.097433
4	4	0.096333
4	4.5	0.096333
4	5	0.098533
4	5.5	0.102563
4	6	0.097073
4	6.5	0.097073
4	7	0.085353
4	7.5	0.085353
4	8	0.091943
4	8.5	0.091943
4	9	0.097073
4	9.5	0.097073
5	-23	0.070696
5	-22.5	0.070696
5	-22	0.070696
5	-21.5	0.07326
5	-21	0.073993
5	-20.5	0.073993
5	-20	0.065202
5	-19.5	0.065202
5	-19	0.078753
5	-18.5	0.078753
5	-18	0.078753
5	-17.5	0.078753
5	-17	0.078753
5	-16.5	0.077293
5	-16	0.077293
5	-15.5	0.077653
5	-15	0.077653
5	-14.5	0.079123
5	-14	0.079123
5	-13.5	0.089743
5	-13	0.089743
5	-12.5	0.082053
5	-12	0.076923
5	-11.5	0.076923
5	-11	0.083513
5	-10.5	0.083513
5	-10	0.082413
5	-9.5	0.078393
5	-9	0.086813
5	-8.5	0.086813
5	-8	0.081323
5	-7.5	0.081323
5	-7	0.079853
5	-6.5	0.079853
5	-6	0.079853
5	-5.5	0.090843
5	-5	0.090843
5	-4.5	0.084613
5	-4	0.084613
5	-3.5	0.087543
5	-3	0.087543
5	-2.5	0.081683
5	-2	0.089373
5	-1.5	0.090843
5	-1	0.090843
5	-0.5	0.090843
5	0	0.106223
5	0.5	0.106223
5	1	0.098903
6	-2	0.080223
6	-1.5	0.080223
6	-1	0.082413
6	-0.5	0.082413
6	0	0.082783
6	0.5	0.082783
6	1	0.068132
6	1.5	0.068132
6	2	0.074363
6	2.5	0.074363
6	3	0.080223
6	3.5	0.080223
6	4	0.082053
6	4.5	0.082053
6	5	0.077293
6	5.5	0.077293
6	6	0.068132
6	6.5	0.068132
6	7	0.076193
6	7.5	0.076193
6	8	0.064835
6	8.5	0.064835
6	9	0.067033
6	9.5	0.067033
6	10	0.065202
6	10.5	0.065202
6	11	0.067766
6	11.5	0.067766
6	12	0.058975
6	12.5	0.058975
6	13	0.063004
6	13.5	0.063004
6	14	0.059707
6	14.5	0.059707
6	15	0.052381
6	15.5	0.052381
6	16	0.054213
6	16.5	0.054213
6	17	0.050916
6	17.5	0.050916
6	18	0.059341
6	18.5	0.059341
6	19	0.054945
6	19.5	0.054945
6	20	0.058975
6	20.5	0.058975
6	21	0.061539
6	21.5	0.061539
7	-26	0.048718
7	-25.5	0.046887
7	-25	0.046887
7	-24.5	0.047619
7	-24	0.047619
7	-23.5	0.04652
7	-23	0.04652
7	-22.5	0.042125
7	-22	0.042125
7	-21.5	0.054213
7	-21	0.054213
7	-20.5	0.048352
7	-20	0.048352
7	-19.5	0.048718
7	-19	0.049817
7	-18.5	0.049817
7	-18	0.047253
7	-17.5	0.047253
7	-17	0.05348
7	-16.5	0.051649
7	-16	0.05055
7	-15.5	0.05055
7	-15	0.054213
7	-14.5	0.054213
7	-14	0.055678
7	-13.5	0.053846
7	-13	0.054213
7	-12.5	0.054213
7	-12	0.054213
7	-11.5	0.048352
7	-11	0.050916
7	-10.5	0.056411
7	-10	0.056411
7	-9.5	0.056411
7	-9	0.056411
7	-8.5	0.06044
7	-8	0.056411
7	-7.5	0.057143
7	-7	0.057143
7	-6.5	0.057143
7	-6	0.057143
7	-5.5	0.063004
7	-5	0.063004
7	-4.5	0.063004
7	-4	0.063004
7	-3.5	0.063004
7	-3	0.072894
7	-2.5	0.072894
7	-2	0.0674
7	-1.5	0.0674
7	-1	0.0674
7	-0.5	0.0674
7	0	0.07326
7	0.5	0.07326
7	1	0.063004
7	1.5	0.063004
7	2	0.063004
7	2.5	0.068498
7	3	0.068498
7	3.5	0.071063
7	4	0.071063
7	4.5	0.061539
8	-15.5	0.087543
8	-15	0.083883
8	-14.5	0.083883
8	-14	0.084613
8	-13.5	0.084613
8	-13	0.087543
8	-12.5	0.087543
8	-12	0.082413
8	-11.5	0.082413
8	-11	0.084613
8	-10.5	0.084613
8	-10	0.084983
8	-9.5	0.084983
8	-9	0.080953
8	-8.5	0.080953
8	-8	0.085713
8	-7.5	0.085713
8	-7	0.083513
8	-6.5	0.083513
8	-6	0.087183
8	-5.5	0.087183
8	-5	0.086443
8	-4.5	0.086443
8	-4	0.086083
8	-3.5	0.086083
8	-3	0.087913
8	-2.5	0.087913
8	-2	0.087543
8	-1.5	0.087543
8	-1	0.089013
8	-0.5	0.089013
8	0	0.090473
8	0.5	0.090473
8	1	0.081323
8	1.5	0.081323
8	2	0.086083
8	2.5	0.086083
8	3	0.082413
8	3.5	0.082413
8	4	0.084253
8	4.5	0.084253
8	5	0.089013
8	5.5	0.089013
8	6	0.087543
8	6.5	0.087543
8	7	0.084613
8	7.5	0.084613
8	8	0.084613
8	8.5	0.080953
8	9	0.084253
8	9.5	0.089373
8	10	0.089373
9	-17.5	0.057876
9	-17	0.06044
9	-16.5	0.06044
9	-16	0.064103
9	-15.5	0.064103
9	-15	0.058975
9	-14.5	0.056411
9	-14	0.066667
9	-13.5	0.066667
9	-13	0.063737
9	-12.5	0.063737
9	-12	0.062271
9	-11.5	0.062271
9	-11	0.063004
9	-10.5	0.063004
9	-10	0.064469
9	-9.5	0.064469
9	-9	0.071429
9	-8.5	0.071429
9	-8	0.067033
9	-7.5	0.067033
9	-7	0.066301
9	-6.5	0.066301
9	-6	0.068865
9	-5.5	0.068865
9	-5	0.071063
9	-4.5	0.071063
9	-4	0.075823
9	-3.5	0.069964
9	-3	0.078753
9	-2.5	0.078753
9	-2	0.074723
9	-1.5	0.074723
9	-1	0.07033
9	-0.5	0.07033
9	0	0.079853
9	0.5	0.079853
9	1	0.073627
9	1.5	0.073627
9	2	0.064469
9	2.5	0.064469
9	3	0.067766
9	3.5	0.067766
9	4	0.066667
9	4.5	0.066667
9	5	0.068865
9	5.5	0.068865
9	6	0.068865
10	-35	0.081323
10	-34.5	0.081323
10	-34	0.094143
10	-33.5	0.094143
10	-33	0.092673
10	-32.5	0.092673
10	-32	0.090843
10	-31.5	0.090843
10	-31	0.083153
10	-30.5	0.083153
10	-30	0.090473
10	-29.5	0.090473
10	-29	0.086083
10	-28.5	0.086083
10	-28	0.087913
10	-27.5	0.086813
10	-27	0.090473
10	-26.5	0.090473
10	-26	0.093773
10	-25.5	0.093773
10	-25	0.090473
10	-24.5	0.090473
10	-24	0.090843
10	-23.5	0.090843
10	-23	0.096333
10	-22.5	0.096333
10	-22	0.096333
10	-21.5	0.097433
10	-21	0.097433
10	-20.5	0.090843
10	-20	0.100363
10	-19.5	0.097803
10	-19	0.097803
10	-18.5	0.101463
10	-18	0.101463
10	-17.5	0.093043
10	-17	0.093043
10	-16.5	0.105133
10	-16	0.105133
10	-15.5	0.096333
10	-15	0.096333
10	-14.5	0.087913
10	-14	0.087913
10	-13.5	0.091943
10	-13	0.100363
10	-12.5	0.083883
10	-12	0.083883
10	-11.5	0.094143
10	-11	0.094143
10	-10.5	0.089743
10	-10	0.089743
10	-9.5	0.081323
10	-9	0.081323
10	-8.5	0.081323
10	-8	0.093043
10	-7.5	0.093043
10	-7	0.092313
10	-6.5	0.092313
10	-6	0.095243
10	-5.5	0.098533
10	-5	0.106223
10	-4.5	0.106223
10	-4	0.101103
10	-3.5	0.101103
10	-3	0.100363
10	-2.5	0.100363
10	-2	0.106223
10	-1.5	0.106223
10	-1	0.101463
10	-0.5	0.101463
10	0	0.107323
10	0.5	0.107323
10	1	0.091213
10	1.5	0.100363
10	2	0.091943
10	2.5	0.091943
10	3	0.090113
10	3.5	0.090113
10	4	0.090113
10	4.5	0.092673
10	5	0.092673
11	-20.5	0.088283
11	-20	0.090843
11	-19.5	0.090843
11	-19	0.086083
11	-18.5	0.086083
11	-18	0.084613
11	-17.5	0.084613
11	-17	0.084983
11	-16.5	0.084983
11	-16	0.094873
11	-15.5	0.094873
11	-15	0.092673
11	-14.5	0.092673
11	-14	0.092313
11	-13.5	0.092313
11	-13	0.085353
11	-12.5	0.085353
11	-12	0.083513
11	-11.5	0.083513
11	-11	0.097803
11	-10.5	0.097803
11	-10	0.096333
11	-9.5	0.096333
11	-9	0.095243
11	-8.5	0.095243
11	-8	0.109523
11	-7.5	0.109523
11	-7	0.105863
11	-6.5	0.105863
11	-6	0.109893
11	-5.5	0.109893
11	-5	0.096333
11	-4.5	0.096333
11	-4	0.095603
11	-3.5	0.095603
11	-3	0.105133
11	-2.5	0.105133
11	-2	0.110253
11	-1.5	0.110253
11	-1	0.106223
11	-0.5	0.106223
11	0	0.115023
11	0.5	0.114653
11	1	0.112453
11	1.5	0.112453
11	2	0.101463
11	2.5	0.101463
11	3	0.097803
11	3.5	0.097803
11	4	0.089743
11	4.5	0.089743
11	5	0.093403
11	5.5	0.093403
11	6	0.085353
11	6.5	0.085353
11	7	0.091213
11	7.5	0.091213
11	8	0.092673
11	8.5	0.088283
11	9	0.086443
11	9.5	0.086443
11	10	0.086813
11	10.5	0.086813
11	11	0.089013
11	11.5	0.089013
11	12	0.087913
11	12.5	0.087913
11	13	0.081323
11	13.5	0.081323
11	14	0.084983
11	14.5	0.084983
11	15	0.081683
11	15.5	0.081683
11	16	0.073993
11	16.5	0.073993
12	-19	0.080953
12	-18.5	0.080953
12	-18	0.080583
12	-17.5	0.080583
12	-17	0.089743
12	-16.5	0.089743
12	-16	0.083883
12	-15.5	0.083883
12	-15	0.081683
12	-14.5	0.081683
12	-14	0.075093
12	-13.5	0.075093
12	-13	0.081683
12	-12.5	0.081683
12	-12	0.082413
12	-11.5	0.082413
12	-11	0.082053
12	-10.5	0.082053
12	-10	0.082053
12	-9.5	0.082053
12	-9	0.081683
12	-8.5	0.094503
12	-8	0.091573
12	-7.5	0.091573
12	-7	0.097073
12	-6.5	0.097073
12	-6	0.091213
12	-5.5	0.091213
12	-5	0.094873
12	-4.5	0.094873
12	-4	0.093403
12	-3.5	0.093403
12	-3	0.089743
12	-2.5	0.089743
12	-2	0.097433
12	-1.5	0.097433
12	-1	0.097073
12	-0.5	0.097073
12	0	0.101463
12	0.5	0.101463
12	1	0.095603
12	1.5	0.095603
12	2	0.093043
12	2.5	0.093043
12	3	0.089743
12	3.5	0.089743
12	4	0.084253
12	4.5	0.084253
12	5	0.078753
12	5.5	0.084253
12	6	0.076193
12	6.5	0.076193
12	7	0.080223
12	7.5	0.080223
12	8	0.07326
12	8.5	0.07326
12	9	0.074363
12	9.5	0.074363
12	10	0.072528
12	10.5	0.072528
12	11	0.065568
12	11.5	0.065568
12	12	0.074723
13	-12	0.06337
13	-11.5	0.06337
13	-11	0.061172
13	-10.5	0.061172
13	-10	0.064469
13	-9.5	0.064469
13	-9	0.068132
13	-8.5	0.068132
13	-8	0.061539
13	-7.5	0.061539
13	-7	0.065568
13	-6.5	0.065568
13	-6	0.064835
13	-5.5	0.064835
13	-5	0.064469
13	-4.5	0.064469
13	-4	0.049817
13	-3.5	0.049817
13	-3	0.0674
13	-2.5	0.0674
13	-2	0.068865
13	-1.5	0.068865
13	-1	0.071795
13	-0.5	0.071795
13	0	0.080583
13	0.5	0.080583
13	1	0.079483
13	1.5	0.079483
13	2	0.068498
13	2.5	0.068498
13	3	0.072528
13	3.5	0.072528
13	4	0.068132
13	4.5	0.068132
13	5	0.069964
13	5.5	0.069964
13	6	0.069964
13	6.5	0.069964
13	7	0.078023
13	7.5	0.078023
13	8	0.080223
13	8.5	0.080223
13	9	0.073993
13	9.5	0.073993
13	10	0.068498
13	10.5	0.068498
13	11	0.072528
13	11.5	0.072528
13	12	0.068132
13	12.5	0.068132
13	13	0.0674
13	13.5	0.0674
14	-18	0.049085
14	-17.5	0.046887
14	-17	0.046887
14	-16.5	0.052748
14	-16	0.052748
14	-15.5	0.052381
14	-15	0.052381
14	-14.5	0.050183
14	-14	0.050183
14	-13.5	0.048718
14	-13	0.048718
14	-12.5	0.05055
14	-12	0.05055
14	-11.5	0.055312
14	-11	0.049085
14	-10.5	0.054579
14	-10	0.054579
14	-9.5	0.042857
14	-9	0.042857
14	-8.5	0.048718
14	-8	0.048718
14	-7.5	0.055678
14	-7	0.055678
14	-6.5	0.058608
14	-6	0.055678
14	-5.5	0.057143
14	-5	0.057143
14	-4.5	0.059707
14	-4	0.059707
14	-3.5	0.059707
14	-3	0.053114
14	-2.5	0.053114
14	-2	0.058608
14	-1.5	0.058608
14	-1	0.054579
14	-0.5	0.057509
14	0	0.063737
14	0.5	0.063737
14	1	0.057143
14	1.5	0.057143
14	2	0.056044
14	2.5	0.056044
14	3	0.06044
14	3.5	0.06044
14	4	0.056411
14	4.5	0.056411
14	5	0.05348
14	5.5	0.05348
14	6	0.049451
14	6.5	0.049451
14	7	0.051649
14	7.5	0.051649
14	8	0.053846
14	8.5	0.053846
14	9	0.053846
14	9.5	0.053846
14	10	0.048718
14	10.5	0.048718
14	11	0.048352
15	-9.5	0.073627
15	-9	0.073627
15	-8.5	0.060074
15	-8	0.060074
15	-7.5	0.072528
15	-7	0.072528
15	-6.5	0.076193
15	-6	0.076193
15	-5.5	0.078753
15	-5	0.078753
15	-4.5	0.075463
15	-4	0.086443
15	-3.5	0.089743
15	-3	0.089743
15	-2.5	0.089743
15	-2	0.091943
15	-1.5	0.091943
15	-1	0.090473
15	-0.5	0.090473
15	0	0.121613
15	0.5	0.121613
15	1	0.111723
15	1.5	0.111723
15	2	0.111353
15	2.5	0.111353
15	3	0.104763
15	3.5	0.112823
15	4	0.098533
15	4.5	0.098533
15	5	0.088283
15	5.5	0.088283
15	6	0.091573
15	6.5	0.091573
15	7	0.095243
15	7.5	0.095243
15	8	0.086083
15	8.5	0.086083
15	9	0.087913
15	9.5	0.087913
15	10	0.087913
15	10.5	0.087183
15	11	0.087183
15	11.5	0.084613
15	12	0.084613
15	12.5	0.083513
15	13	0.083513
15	13.5	0.071795
16	-10	0.076923
16	-9.5	0.075093
16	-9	0.075093
16	-8.5	0.076923
16	-8	0.076923
16	-7.5	0.078753
16	-7	0.078753
16	-6.5	0.076923
16	-6	0.089013
16	-5.5	0.088283
16	-5	0.088283
16	-4.5	0.087183
16	-4	0.087183
16	-3.5	0.080583
16	-3	0.080583
16	-2.5	0.080583
16	-2	0.089373
16	-1.5	0.089373
16	-1	0.091943
16	-0.5	0.091943
16	0	0.094503
16	0.5	0.094503
16	1	0.085353
16	1.5	0.087183
16	2	0.079123
16	2.5	0.079123
16	3	0.082783
16	3.5	0.082783
16	4	0.083883
16	4.5	0.083883
16	5	0.084983
16	5.5	0.088643
16	6	0.081323
16	6.5	0.081323
16	7	0.079483
16	7.5	0.079483
16	8	0.076923
16	8.5	0.076923
16	9	0.078393
16	9.5	0.086443
16	10	0.082053
16	10.5	0.082053
16	11	0.087183
16	11.5	0.087183
16	12	0.087183
16	12.5	0.080953
16	13	0.082783
16	13.5	0.082783
16	14	0.082783
16	14.5	0.074723
16	15	0.074723
16	15.5	0.066667
16	16	0.066667
16	16.5	0.071429
16	17	0.076193
16	17.5	0.071063
17	-35	0.084613
17	-34.5	0.084613
17	-34	0.077653
17	-33.5	0.077653
17	-33	0.074363
17	-32.5	0.080583
17	-32	0.083513
17	-31.5	0.083513
17	-31	0.07033
17	-30.5	0.07033
17	-30	0.07033
17	-29.5	0.077653
17	-29	0.077653
17	-28.5	0.076923
17	-28	0.076923
17	-27.5	0.075823
17	-27	0.075823
17	-26.5	0.087913
17	-26	0.087913
17	-25.5	0.091213
17	-25	0.091213
17	-24.5	0.087183
17	-24	0.087183
17	-23.5	0.076923
17	-23	0.087913
17	-22.5	0.077653
17	-22	0.077653
17	-21.5	0.072894
17	-21	0.072894
17	-20.5	0.072894
17	-20	0.090473
17	-19.5	0.090473
17	-19	0.079853
17	-18.5	0.079853
17	-18	0.090843
17	-17.5	0.090843
17	-17	0.091573
17	-16.5	0.091573
17	-16	0.086443
17	-15.5	0.086443
17	-15	0.080583
17	-14.5	0.080583
17	-14	0.085713
17	-13.5	0.085713
17	-13	0.090473
17	-12.5	0.090473
17	-12	0.089373
17	-11.5	0.089373
17	-11	0.091213
17	-10.5	0.091573
17	-10	0.091573
17	-9.5	0.078023
17	-9	0.078023
17	-8.5	0.082783
17	-8	0.089373
17	-7.5	0.088643
17	-7	0.088643
17	-6.5	0.080223
17	-6	0.080223
17	-5.5	0.091213
17	-5	0.091213
17	-4.5	0.079853
17	-4	0.079853
17	-3.5	0.081323
17	-3	0.081323
17	-2.5	0.081323
17	-2	0.084253
17	-1.5	0.087543
17	-1	0.091573
17	-0.5	0.091573
17	0	0.093403
18	-27.5	0.103293
18	-27	0.097073
18	-26.5	0.097073
18	-26	0.094873
18	-25.5	0.094873
18	-25	0.106593
18	-24.5	0.106593
18	-24	0.093043
18	-23.5	0.093043
18	-23	0.095243
18	-22.5	0.095243
18	-22	0.095603
18	-21.5	0.095603
18	-21	0.090843
18	-20.5	0.090843
18	-20	0.095603
18	-19.5	0.095603
18	-19	0.101463
18	-18.5	0.101463
18	-18	0.101833
18	-17.5	0.101833
18	-17	0.101833
18	-16.5	0.094873
18	-16	0.094873
18	-15.5	0.094503
18	-15	0.094503
18	-14.5	0.094143
18	-14	0.094143
18	-13.5	0.108793
18	-13	0.108793
18	-12.5	0.097803
18	-12	0.097803
18	-11.5	0.102203
18	-11	0.102203
18	-10.5	0.108423
18	-10	0.108423
18	-9.5	0.106223
18	-9	0.106223
18	-8.5	0.105493
18	-8	0.105493
18	-7.5	0.105493
18	-7	0.107693
18	-6.5	0.107693
18	-6	0.100003
18	-5.5	0.100003
18	-5	0.094503
18	-4.5	0.094503
18	-4	0.096333
18	-3.5	0.096333
18	-3	0.103663
18	-2.5	0.103663
18	-2	0.108793
18	-1.5	0.108793
18	-1	0.104763
18	-0.5	0.104763
18	0	0.111353
18	0.5	0.111353
18	1	0.100003
18	1.5	0.100003
18	2	0.100003
18	2.5	0.100003
18	3	0.100003
18	3.5	0.106223
19	-23	0.092673
19	-22.5	0.087913
19	-22	0.087913
19	-21.5	0.085713
19	-21	0.085713
19	-20.5	0.092673
19	-20	0.092673
19	-19.5	0.092673
19	-19	0.080953
19	-18.5	0.092313
19	-18	0.090473
19	-17.5	0.090473
19	-17	0.096333
19	-16.5	0.098173
19	-16	0.098173
19	-15.5	0.100003
19	-15	0.103663
19	-14.5	0.099263
19	-14	0.099263
19	-13.5	0.099263
19	-13	0.104393
19	-12.5	0.104393
19	-12	0.107323
19	-11.5	0.107323
19	-11	0.096703
19	-10.5	0.096703
19	-10	0.096703
19	-9.5	0.098533
19	-9	0.098533
19	-8.5	0.097073
19	-8	0.097073
19	-7.5	0.089743
19	-7	0.089743
19	-6.5	0.089743
19	-6	0.093043
19	-5.5	0.094873
19	-5	0.089743
19	-4.5	0.089743
19	-4	0.109153
19	-3.5	0.099633
19	-3	0.099633
19	-2.5	0.091943
19	-2	0.111723
19	-1.5	0.105863
19	-1	0.105863
19	-0.5	0.105863
19	0	0.117213
20	-18.5	0.068132
20	-18	0.064835
20	-17.5	0.064835
20	-17	0.068498
20	-16.5	0.076923
20	-16	0.074723
20	-15.5	0.074723
20	-15	0.073993
20	-14.5	0.073993
20	-14	0.076553
20	-13.5	0.076553
20	-13	0.080953
20	-12.5	0.080953
20	-12	0.080953
20	-11.5	0.082053
20	-11	0.082053
20	-10.5	0.094873
20	-10	0.094873
20	-9.5	0.102203
20	-9	0.102203
20	-8.5	0.091573
20	-8	0.091573
20	-7.5	0.092313
20	-7	0.092313
20	-6.5	0.088283
20	-6	0.088283
20	-5.5	0.090473
20	-5	0.090473
20	-4.5	0.085713
20	-4	0.085713
20	-3.5	0.086083
20	-3	0.081323
20	-2.5	0.089373
20	-2	0.089373
20	-1.5	0.095973
20	-1	0.095973
20	-0.5	0.095973
20	0	0.106223
21	-9.5	0.084983
21	-9	0.079483
21	-8.5	0.079483
21	-8	0.077653
21	-7.5	0.084613
21	-7	0.088643
21	-6.5	0.088643
21	-6	0.090843
21	-5.5	0.090843
21	-5	0.088283
21	-4.5	0.088283
21	-4	0.087913
21	-3.5	0.087913
21	-3	0.087913
21	-2.5	0.095603
21	-2	0.095603
21	-1.5	0.097803
21	-1	0.097803
21	-0.5	0.102203
21	0	0.102563
21	0.5	0.095603
21	1	0.095603
21	1.5	0.089743
21	2	0.089743
21	2.5	0.099263
21	3	0.094503
21	3.5	0.094503
21	4	0.090113
21	4.5	0.094873
21	5	0.084253
21	5.5	0.084253
21	6	0.091573
21	6.5	0.091573
21	7	0.087913
21	7.5	0.087913
21	8	0.087913
21	8.5	0.085713
21	9	0.085713
21	9.5	0.085353
21	10	0.085353
21	10.5	0.082413
21	11	0.082413
21	11.5	0.086813
21	12	0.087913
21	12.5	0.083513
22	-7.5	0.038828
22	-7	0.038096
22	-6.5	0.038096
22	-6	0.036997
22	-5.5	0.036997
22	-5	0.046154
22	-4.5	0.046154
22	-4	0.042491
22	-3.5	0.042491
22	-3	0.039561
22	-2.5	0.039561
22	-2	0.045055
22	-1.5	0.045055
22	-1	0.044689
22	-0.5	0.044689
22	0	0.050916
22	0.5	0.050916
22	1	0.039927
22	1.5	0.039927
22	2	0.046154
22	2.5	0.046154
22	3	0.044689
22	3.5	0.044689
22	4	0.049085
22	4.5	0.049085
22	5	0.047986
22	5.5	0.047986
22	6	0.045055
22	6.5	0.045055
22	7	0.04359
22	7.5	0.04359
22	8	0.039927
22	8.5	0.039927
22	9	0.042125
22	9.5	0.042125
23	0	0.062638
23	0.5	0.057876
23	1	0.057876
23	1.5	0.061539
23	2	0.046887
23	2.5	0.046887
23	3	0.061172
23	3.5	0.061172
23	4	0.061172
23	4.5	0.057143
23	5	0.058242
23	5.5	0.054579
23	6	0.054579
23	6.5	0.053846
23	7	0.052015
23	7.5	0.052015
23	8	0.055312
23	8.5	0.055312
23	9	0.055312
23	9.5	0.054213
23	10	0.056777
23	10.5	0.051282
23	11	0.051282
23	11.5	0.05348
23	12	0.048718
23	12.5	0.048718
23	13	0.048718
23	13.5	0.048718
24	-9	0.066301
24	-8.5	0.066667
24	-8	0.066667
24	-7.5	0.061172
24	-7	0.065934
24	-6.5	0.065934
24	-6	0.073627
24	-5.5	0.073627
24	-5	0.073627
24	-4.5	0.0674
24	-4	0.076923
24	-3.5	0.077653
24	-3	0.077653
24	-2.5	0.081683
24	-2	0.081683
24	-1.5	0.081683
24	-1	0.077653
24	-0.5	0.087183
24	0	0.089373
24	0.5	0.089373
24	1	0.086083
24	1.5	0.083513
24	2	0.083513
24	2.5	0.077293
24	3	0.077293
24	3.5	0.077293
24	4	0.074363
24	4.5	0.069964
24	5	0.071795
24	5.5	0.071795
24	6	0.071795
24	6.5	0.067033
24	7	0.067033
24	7.5	0.060074
24	8	0.075823
24	8.5	0.075823
24	9	0.068865
25	-11	0.053114
25	-10.5	0.053114
25	-10	0.064469
25	-9.5	0.064469
25	-9	0.057509
25	-8.5	0.057509
25	-8	0.061172
25	-7.5	0.061172
25	-7	0.068498
25	-6.5	0.068498
25	-6	0.071429
25	-5.5	0.071429
25	-5	0.075093
25	-4.5	0.075093
25	-4	0.067766
25	-3.5	0.067766
25	-3	0.075823
25	-2.5	0.075823
25	-2	0.093043
25	-1.5	0.093043
25	-1	0.096333
25	-0.5	0.096333
25	0	0.100003
25	0.5	0.100003
25	1	0.089013
25	1.5	0.089013
25	2	0.088643
25	2.5	0.088643
25	3	0.079853
25	3.5	0.079853
25	4	0.080953
25	4.5	0.079483
25	5	0.065202
25	5.5	0.065202
25	6	0.079483
25	6.5	0.079483
26	-13.5	0.0337
26	-13	0.030037
26	-12.5	0.030037
26	-12	0.036997
26	-11.5	0.035165
26	-11	0.034799
26	-10.5	0.034799
26	-10	0.034799
26	-9.5	0.035898
26	-9	0.035898
26	-8.5	0.035898
26	-8	0.035898
26	-7.5	0.037363
26	-7	0.037363
26	-6.5	0.037363
26	-6	0.038828
26	-5.5	0.038828
26	-5	0.033334
26	-4.5	0.033334
26	-4	0.034433
26	-3.5	0.029304
26	-3	0.029304
26	-2.5	0.0337
26	-2	0.032967
26	-1.5	0.027107
26	-1	0.027107
26	-0.5	0.032235
26	0	0.040293
26	0.5	0.040293
26	1	0.030037
26	1.5	0.031868
26	2	0.031868
26	2.5	0.031868
26	3	0.031868
27	-13	0.053846
27	-12.5	0.049451
27	-12	0.049451
27	-11.5	0.051282
27	-11	0.051282
27	-10.5	0.051282
27	-10	0.046887
27	-9.5	0.04652
27	-9	0.048718
27	-8.5	0.048718
27	-8	0.053114
27	-7.5	0.052381
27	-7	0.052381
27	-6.5	0.047986
27	-6	0.047986
27	-5.5	0.047253
27	-5	0.047253
27	-4.5	0.053114
27	-4	0.053114
27	-3.5	0.051649
27	-3	0.051649
27	-2.5	0.051649
27	-2	0.050183
27	-1.5	0.053846
27	-1	0.053114
27	-0.5	0.053114
27	0	0.061905
27	0.5	0.061539
27	1	0.061539
27	1.5	0.052381
27	2	0.052381
27	2.5	0.052748
27	3	0.052748
27	3.5	0.056777
27	4	0.056777
27	4.5	0.052015
27	5	0.052015
27	5.5	0.052015
27	6	0.047986
27	6.5	0.060806
27	7	0.054579
27	7.5	0.054579
27	8	0.051282
27	8.5	0.056044
27	9	0.056044
27	9.5	0.047986
27	10	0.047986
27	10.5	0.052748
27	11	0.052748
27	11.5	0.055678
27	12	0.055678
27	12.5	0.055678
28	-11	0.048718
28	-10.5	0.048718
28	-10	0.057143
28	-9.5	0.057143
28	-9	0.054945
28	-8.5	0.054945
28	-8	0.052748
28	-7.5	0.052748
28	-7	0.051649
28	-6.5	0.051649
28	-6	0.053846
28	-5.5	0.053846
28	-5	0.05055
28	-4.5	0.05055
28	-4	0.063004
28	-3.5	0.063004
28	-3	0.054579
28	-2.5	0.054579
28	-2	0.063737
28	-1.5	0.063737
28	-1	0.067766
28	-0.5	0.067766
28	0	0.080583
28	0.5	0.080583
28	1	0.069597
28	1.5	0.069597
28	2	0.061905
28	2.5	0.061905
28	3	0.067766
28	3.5	0.067766
28	4	0.057876
28	4.5	0.057876
28	5	0.051282
28	5.5	0.051282
28	6	0.059341
28	6.5	0.059341
28	7	0.049085
28	7.5	0.049085
28	8	0.056411
28	8.5	0.049085
28	9	0.051649
28	9.5	0.051649
28	10	0.049085
28	10.5	0.049085
28	11	0.047253
28	11.5	0.047253
28	12	0.049451
29	-18.5	0.066301
29	-18	0.069231
29	-17.5	0.069231
29	-17	0.069231
29	-16.5	0.069231
29	-16	0.064103
29	-15.5	0.064103
29	-15	0.066667
29	-14.5	0.066667
29	-14	0.0674
29	-13.5	0.0674
29	-13	0.068498
29	-12.5	0.068498
29	-12	0.060806
29	-11.5	0.060806
29	-11	0.068498
29	-10.5	0.068498
29	-10	0.062271
29	-9.5	0.062271
29	-9	0.071063
29	-8.5	0.071063
29	-8	0.065568
29	-7.5	0.065568
29	-7	0.07326
29	-6.5	0.072161
29	-6	0.071429
29	-5.5	0.071429
29	-5	0.075463
29	-4.5	0.075463
29	-4	0.073627
29	-3.5	0.073627
29	-3	0.062271
29	-2.5	0.062271
29	-2	0.071063
29	-1.5	0.071063
29	-1	0.065568
29	-0.5	0.065568
29	0	0.081323
29	0.5	0.081323
29	1	0.076193
29	1.5	0.076193
29	2	0.074363
29	2.5	0.074363
29	3	0.074363
29	3.5	0.074363
29	4	0.075093
29	4.5	0.075093
29	5	0.068132
29	5.5	0.068132
29	6	0.074723
29	6.5	0.074723
29	7	0.063004
29	7.5	0.063004
29	8	0.071795
29	8.5	0.065934
29	9	0.064835
29	9.5	0.064835
29	10	0.068865
29	10.5	0.068865
29	11	0.065934
29	11.5	0.065934
29	12	0.065568
30	-16.5	0.07326
30	-16	0.067766
30	-15.5	0.067766
30	-15	0.073627
30	-14.5	0.073627
30	-14	0.064835
30	-13.5	0.064835
30	-13	0.079123
30	-12.5	0.079123
30	-12	0.079123
30	-11.5	0.079123
30	-11	0.0674
30	-10.5	0.0674
30	-10	0.063004
30	-9.5	0.063004
30	-9	0.071795
30	-8.5	0.071795
30	-8	0.072161
30	-7.5	0.072161
30	-7	0.058242
30	-6.5	0.058242
30	-6	0.063737
30	-5.5	0.063737
30	-5	0.067766
30	-4.5	0.067766
30	-4	0.064835
30	-3.5	0.064835
30	-3	0.060806
30	-2.5	0.060806
30	-2	0.074363
30	-1.5	0.074363
30	-1	0.073627
30	-0.5	0.073627
30	0	0.079483
30	0.5	0.079483
30	1	0.075463
30	1.5	0.075463
30	2	0.070696
30	2.5	0.070696
30	3	0.068498
30	3.5	0.066301
30	4	0.058242
30	4.5	0.058242
30	5	0.059707
30	5.5	0.059707
30	6	0.06044
30	6.5	0.06044
30	7	0.065934
30	7.5	0.065934
30	8	0.064469
30	8.5	0.064469
30	9	0.067033
30	9.5	0.067033
31	-11.5	0.074723
31	-11	0.076193
31	-10.5	0.076193
31	-10	0.071429
31	-9.5	0.071429
31	-9	0.076193
31	-8.5	0.077293
31	-8	0.076923
31	-7.5	0.076923
31	-7	0.071429
31	-6.5	0.071429
31	-6	0.069597
31	-5.5	0.069597
31	-5	0.067033
31	-4.5	0.067033
31	-4	0.072894
31	-3.5	0.072894
31	-3	0.085353
31	-2.5	0.085353
31	-2	0.083153
31	-1.5	0.083153
31	-1	0.085713
31	-0.5	0.085713
31	0	0.087913
31	0.5	0.087913
31	1	0.082783
31	1.5	0.082783
31	2	0.072528
31	2.5	0.072528
31	3	0.07033
31	3.5	0.070696
31	4	0.074363
31	4.5	0.074363
31	5	0.061905
31	5.5	0.061905
31	6	0.079483
31	6.5	0.079483
31	7	0.066667
31	7.5	0.066667
31	8	0.065934
31	8.5	0.065934
31	9	0.063737
31	9.5	0.063737
31	10	0.067033
31	10.5	0.067033
31	11	0.068498
31	11.5	0.068498
31	12	0.058975
32	-16	0.023077
32	-15.5	0.01392
32	-15	0.019781
32	-14.5	0.019781
32	-14	0.012088
32	-13.5	0.012088
32	-13	0.020147
32	-12.5	0.020147
32	-12	0.012821
32	-11.5	0.012821
32	-11	0.017583
32	-10.5	0.017583
32	-10	0.017216
32	-9.5	0.017216
32	-9	0.019781
32	-8.5	0.019781
32	-8	0.021246
32	-7.5	0.022711
32	-7	0.022711
32	-6.5	0.022711
32	-6	0.028572
32	-5.5	0.028572
32	-5	0.034799
32	-4.5	0.034799
32	-4	0.024176
32	-3.5	0.024176
32	-3	0.033334
32	-2.5	0.033334
32	-2	0.030403
32	-1.5	0.030403
32	-1	0.035898
32	-0.5	0.035898
32	0	0.043956
32	0.5	0.039561
32	1	0.035531
32	1.5	0.035531
32	2	0.028938
33	-6.5	0.062271
33	-6	0.061172
33	-5.5	0.061172
33	-5	0.054579
33	-4.5	0.054579
33	-4	0.065202
33	-3.5	0.072894
33	-3	0.076553
33	-2.5	0.076553
33	-2	0.072894
33	-1.5	0.072894
33	-1	0.075093
33	-0.5	0.075093
33	0	0.086083
33	0.5	0.073627
33	1	0.073627
33	1.5	0.085353
33	2	0.085353
33	2.5	0.065568
33	3	0.065568
33	3.5	0.069964
33	4	0.069964
33	4.5	0.060074
33	5	0.060074
33	5.5	0.064103
33	6	0.064103
33	6.5	0.056044
33	7	0.047986
33	7.5	0.049451
33	8	0.049451
33	8.5	0.046887
33	9	0.046887
33	9.5	0.04652
33	10	0.04652
34	-4.5	0.032967
34	-4	0.025641
34	-3.5	0.025641
34	-3	0.030037
34	-2.5	0.028572
34	-2	0.031868
34	-1.5	0.031868
34	-1	0.03077
34	-0.5	0.03077
34	0	0.036264
34	0.5	0.036264
34	1	0.030037
34	1.5	0.030037
34	2	0.025275
34	2.5	0.025275
34	3	0.023444
34	3.5	0.023444
34	4	0.030037
34	4.5	0.030037
34	5	0.026008
34	5.5	0.026008
34	6	0.028572
34	6.5	0.028572
34	7	0.029304
34	7.5	0.029304
34	8	0.027839
34	8.5	0.027839
34	9	0.028572
34	9.5	0.028572
34	10	0.028205
34	10.5	0.029304
34	11	0.026008
34	11.5	0.026008
34	12	0.031136
34	12.5	0.031136
34	13	0.031136
34	13.5	0.031136
34	14	0.030403
34	14.5	0.030403
34	15	0.032235
35	-3.5	0.027839
35	-3	0.020147
35	-2.5	0.020147
35	-2	0.025275
35	-1.5	0.025275
35	-1	0.024176
35	-0.5	0.024176
35	0	0.031868
35	0.5	0.022711
35	1	0.017949
35	1.5	0.017949
35	2	0.022711
35	2.5	0.022711
35	3	0.018682
35	3.5	0.018682
35	4	0.021978
35	4.5	0.021978
35	5	0.02381
35	5.5	0.02381
35	6	0.019414
35	6.5	0.019414
35	7	0.025641
35	7.5	0.025641
35	8	0.029304
35	8.5	0.029304
35	9	0.026008
35	9.5	0.026008
35	10	0.026008
35	10.5	0.025641
35	11	0.028938
35	11.5	0.02381
35	12	0.02381
35	12.5	0.019781
35	13	0.019781
35	13.5	0.019048
35	14	0.019048
35	14.5	0.024542
36	-10	0.017949
36	-9.5	0.017949
36	-9	0.025275
36	-8.5	0.025275
36	-8	0.021246
36	-7.5	0.021246
36	-7	0.024542
36	-6.5	0.024542
36	-6	0.021978
36	-5.5	0.021978
36	-5	0.021612
36	-4.5	0.021612
36	-4	0.015751
36	-3.5	0.015751
36	-3	0.027473
36	-2.5	0.027473
36	-2	0.024176
36	-1.5	0.024176
36	-1	0.020513
36	-0.5	0.020513
36	0	0.033334
36	0.5	0.033334
36	1	0.027839
36	1.5	0.027839
36	2	0.027107
36	2.5	0.027107
36	3	0.020147
36	3.5	0.020147
36	4	0.020147
36	4.5	0.020147
36	5	0.021612
36	5.5	0.021612
36	6	0.031136
36	6.5	0.031136
36	7	0.014652
36	7.5	0.014652
36	8	0.020147
36	8.5	0.020147
36	9	0.021612
36	9.5	0.021612
36	10	0.020513
36	10.5	0.020513
36	11	0.025641
36	11.5	0.025641
36	12	0.019048
37	0	0.04066
37	0.5	0.039194
37	1	0.039194
37	1.5	0.034433
37	2	0.034433
37	2.5	0.032967
37	3	0.032967
37	3.5	0.024909
37	4	0.024909
37	4.5	0.022711
37	5	0.022711
37	5.5	0.024542
37	6	0.024542
37	6.5	0.021612
37	7	0.021612
37	7.5	0.024176
37	8	0.024176
37	8.5	0.021978
37	9	0.021978
37	9.5	0.020147
37	10	0.020147
37	10.5	0.023444
37	11	0.023444
37	11.5	0.019781
38	-31.5	0.04652
38	-31	0.055312
38	-30.5	0.055312
38	-30	0.048352
38	-29.5	0.048352
38	-29	0.054579
38	-28.5	0.054579
38	-28	0.049085
38	-27.5	0.056411
38	-27	0.046887
38	-26.5	0.046887
38	-26	0.047619
38	-25.5	0.047619
38	-25	0.047619
38	-24.5	0.051282
38	-24	0.051282
38	-23.5	0.054213
38	-23	0.054213
38	-22.5	0.053846
38	-22	0.049085
38	-21.5	0.048352
38	-21	0.048352
38	-20.5	0.048718
38	-20	0.048718
38	-19.5	0.047986
38	-19	0.047986
38	-18.5	0.047986
38	-18	0.053846
38	-17.5	0.053846
38	-17	0.05055
38	-16.5	0.05055
38	-16	0.04652
38	-15.5	0.04652
38	-15	0.050183
38	-14.5	0.04359
38	-14	0.043224
38	-13.5	0.043224
38	-13	0.044689
38	-12.5	0.044689
38	-12	0.044689
38	-11.5	0.045788
38	-11	0.045788
38	-10.5	0.035898
38	-10	0.035898
38	-9.5	0.044689
38	-9	0.039561
38	-8.5	0.044323
38	-8	0.044323
38	-7.5	0.045055
38	-7	0.045055
38	-6.5	0.042125
38	-6	0.042125
38	-5.5	0.042125
38	-5	0.041026
38	-4.5	0.041026
38	-4	0.047986
38	-3.5	0.047986
38	-3	0.052381
38	-2.5	0.052381
38	-2	0.062271
38	-1.5	0.054945
38	-1	0.065934
38	-0.5	0.065934
38	0	0.083513
38	0.5	0.083513
39	-18.5	0.066301
39	-18	0.065934
39	-17.5	0.065934
39	-17	0.074363
39	-16.5	0.074363
39	-16	0.068132
39	-15.5	0.068132
39	-15	0.058608
39	-14.5	0.058608
39	-14	0.069231
39	-13.5	0.069231
39	-13	0.057143
39	-12.5	0.057143
39	-12	0.0674
39	-11.5	0.0674
39	-11	0.071795
39	-10.5	0.071795
39	-10	0.075463
39	-9.5	0.075463
39	-9	0.068132
39	-8.5	0.068132
39	-8	0.07033
39	-7.5	0.07033
39	-7	0.072894
39	-6.5	0.072894
39	-6	0.073627
39	-5.5	0.073627
39	-5	0.077653
39	-4.5	0.077653
39	-4	0.074723
39	-3.5	0.074723
39	-3	0.084613
39	-2.5	0.084613
39	-2	0.085353
39	-1.5	0.085353
39	-1	0.089743
39	-0.5	0.089743
39	0	0.091943
39	0.5	0.091943
39	1	0.089743
39	1.5	0.089743
39	2	0.077653
39	2.5	0.077653
39	3	0.082053
39	3.5	0.082053
40	-0.5	0.057143
40	0	0.063004
40	0.5	0.063004
40	1	0.055312
40	1.5	0.055312
40	2	0.057143
40	2.5	0.057143
40	3	0.054579
40	3.5	0.054579
40	4	0.051649
40	4.5	0.051649
40	5	0.056777
40	5.5	0.056777
40	6	0.061172
40	6.5	0.061172
40	7	0.056777
40	7.5	0.056777
40	8	0.060074
40	8.5	0.060074
40	9	0.060074
40	9.5	0.057143
40	10	0.057143
40	10.5	0.063004
40	11	0.063004
40	11.5	0.052748
40	12	0.052748
40	12.5	0.044323
40	13	0.044323
40	13.5	0.049817
40	14	0.049817
40	14.5	0.047619
40	15	0.049451
40	15.5	0.051282
40	16	0.051282
40	16.5	0.049451
40	17	0.049451
40	17.5	0.04652
40	18	0.04652
40	18.5	0.049817
40	19	0.050916
40	19.5	0.051649
40	20	0.051649
41	-11	0.075093
41	-10.5	0.065934
41	-10	0.065934
41	-9.5	0.069964
41	-9	0.069964
41	-8.5	0.065934
41	-8	0.065934
41	-7.5	0.06337
41	-7	0.06337
41	-6.5	0.071063
41	-6	0.071063
41	-5.5	0.061172
41	-5	0.061172
41	-4.5	0.059341
41	-4	0.059341
41	-3.5	0.060074
41	-3	0.060074
41	-2.5	0.060074
41	-2	0.066667
41	-1.5	0.066667
41	-1	0.066301
41	-0.5	0.069964
41	0	0.079853
41	0.5	0.079853
41	1	0.07326
[truncated: 6,599 more rows]

## Sheet: Fig. S11-PRINT_WT
line	pixel	fluor
1	-13	0.147623		Data files for S11 Fig.
1	-12.5	0.147623
1	-12	0.146523		PRINT_mutant contains all line segments between pole-to-pole interactions between mutant cells.
1	-11.5	0.152383		PRINT_WT contains all line segments between pole-to-pole interactions between WT cells.
1	-11	0.156773
1	-10.5	0.156773
1	-10	0.150183
1	-9.5	0.150183
1	-9	0.165203
1	-8.5	0.165203
1	-8	0.163733
1	-7.5	0.163733
1	-7	0.178393
1	-6.5	0.178393
1	-6	0.188283
1	-5.5	0.197803
1	-5	0.210253
1	-4.5	0.210253
1	-4	0.230033
1	-3.5	0.230033
1	-3	0.245423
1	-2.5	0.245423
1	-2	0.254213
1	-1.5	0.254213
1	-1	0.269963
1	-0.5	0.269963
1	0	0.300003
1	0.5	0.300003
1	1	0.271063
1	1.5	0.271063
1	2	0.236633
1	2.5	0.236633
1	3	0.206223
1	3.5	0.206223
1	4	0.191573
1	4.5	0.191573
1	5	0.179853
1	5.5	0.174363
1	6	0.163373
1	6.5	0.163373
1	7	0.164833
1	7.5	0.164833
1	8	0.160443
1	8.5	0.160443
1	9	0.144693
1	9.5	0.144693
1	10	0.138463
1	10.5	0.138463
1	11	0.150183
1	11.5	0.150183
1	12	0.151283
1	12.5	0.151283
1	13	0.149813
1	13.5	0.149813
2	0	0.168133
2	0.5	0.146883
2	1	0.146883
2	1.5	0.147983
2	2	0.147983
2	2.5	0.149813
2	3	0.149813
2	3.5	0.144693
2	4	0.144693
2	4.5	0.158973
2	5	0.158973
2	5.5	0.164833
2	6	0.164833
2	6.5	0.161903
2	7	0.161903
2	7.5	0.154583
2	8	0.154583
2	8.5	0.152013
2	9	0.152013
2	9.5	0.152013
2	10	0.150553
2	10.5	0.150553
2	11	0.140293
2	11.5	0.140293
2	12	0.146523
2	12.5	0.146523
2	13	0.154583
2	13.5	0.154583
2	14	0.150553
2	14.5	0.150553
2	15	0.142123
2	15.5	0.142123
3	-10.5	0.149083
3	-10	0.150913
3	-9.5	0.150913
3	-9	0.155673
3	-8.5	0.155673
3	-8	0.155313
3	-7.5	0.155313
3	-7	0.155673
3	-6.5	0.155673
3	-6	0.172523
3	-5.5	0.172523
3	-5	0.193403
3	-4.5	0.193403
3	-4	0.203663
3	-3.5	0.203663
3	-3	0.209893
3	-2.5	0.209893
3	-2	0.250183
3	-1.5	0.250183
3	-1	0.311353
3	-0.5	0.311353
3	0	0.337363
3	0.5	0.337363
3	1	0.294873
3	1.5	0.294873
3	2	0.250913
3	2.5	0.264473
3	3	0.249813
3	3.5	0.249813
3	4	0.253843
3	4.5	0.253843
3	5	0.280223
3	5.5	0.280223
3	6	0.277293
3	6.5	0.277293
3	7	0.252383
3	7.5	0.252383
3	8	0.218313
3	8.5	0.235163
3	9	0.202563
3	9.5	0.202563
3	10	0.197803
3	10.5	0.197803
3	11	0.189013
3	11.5	0.189013
3	12	0.176193
3	12.5	0.176193
4	-10	0.166303
4	-9.5	0.166303
4	-9	0.174723
4	-8.5	0.174723
4	-8	0.181683
4	-7.5	0.181683
4	-7	0.181323
4	-6.5	0.181323
4	-6	0.183513
4	-5.5	0.183513
4	-5	0.214283
4	-4.5	0.214283
4	-4	0.227473
4	-3.5	0.227473
4	-3	0.271793
4	-2.5	0.271793
4	-2	0.344323
4	-1.5	0.344323
4	-1	0.456413
4	-0.5	0.456413
4	0	0.489373
4	0.5	0.489373
4	1	0.409893
4	1.5	0.409893
4	2	0.318313
4	2.5	0.318313
4	3	0.247623
4	3.5	0.247623
4	4	0.215753
4	4.5	0.215753
4	5	0.187543
4	5.5	0.187543
4	6	0.167763
4	6.5	0.167763
4	7	0.161173
4	7.5	0.156773
4	8	0.148353
4	8.5	0.148353
4	9	0.144693
4	9.5	0.144693
4	10	0.146883
4	10.5	0.146883
4	11	0.149453
4	11.5	0.149453
5	-7.5	0.155673
5	-7	0.150913
5	-6.5	0.150913
5	-6	0.156043
5	-5.5	0.156043
5	-5	0.149083
5	-4.5	0.149083
5	-4	0.154583
5	-3.5	0.154583
5	-3	0.158613
5	-2.5	0.158973
5	-2	0.171793
5	-1.5	0.171793
5	-1	0.205863
5	-0.5	0.205863
5	0	0.212453
5	0.5	0.212453
5	1	0.211723
5	1.5	0.211723
5	2	0.192313
5	2.5	0.184613
5	3	0.173263
5	3.5	0.173263
5	4	0.164833
5	4.5	0.164833
5	5	0.164833
5	5.5	0.175093
5	6	0.175093
5	6.5	0.177653
5	7	0.177653
6	-5.5	0.140663
6	-5	0.136263
6	-4.5	0.136263
6	-4	0.160073
6	-3.5	0.160073
6	-3	0.170693
6	-2.5	0.170693
6	-2	0.212453
6	-1.5	0.212453
6	-1	0.263373
6	-0.5	0.263373
6	0	0.269233
6	0.5	0.269233
6	1	0.242493
6	1.5	0.242493
6	2	0.224543
6	2.5	0.224543
6	3	0.214283
6	3.5	0.214283
6	4	0.206593
6	4.5	0.206593
6	5	0.193043
6	5.5	0.193043
6	6	0.190473
6	6.5	0.190473
6	7	0.195973
6	7.5	0.195973
6	8	0.181323
6	8.5	0.181323
6	9	0.181323
6	9.5	0.175093
6	10	0.171063
6	10.5	0.171063
6	11	0.176553
6	11.5	0.176553
6	12	0.167763
6	12.5	0.167763
6	13	0.164473
7	-10	0.210993
7	-9.5	0.210993
7	-9	0.232963
7	-8.5	0.224543
7	-8	0.268133
7	-7.5	0.268133
7	-7	0.268133
7	-6.5	0.299263
7	-6	0.299263
7	-5.5	0.323073
7	-5	0.323073
7	-4.5	0.391213
7	-4	0.378393
7	-3.5	0.407323
7	-3	0.407323
7	-2.5	0.407323
7	-2	0.381683
7	-1.5	0.381683
7	-1	0.411723
7	-0.5	0.411723
7	0	0.426743
7	0.5	0.426743
7	1	0.353483
7	1.5	0.353483
7	2	0.353483
7	2.5	0.264473
7	3	0.264473
7	3.5	0.243593
7	4	0.243593
7	4.5	0.221243
7	5	0.221243
8	-12	0.230403
8	-11.5	0.230403
8	-11	0.224543
8	-10.5	0.228943
8	-10	0.228943
8	-9.5	0.232963
8	-9	0.232963
8	-8.5	0.265573
8	-8	0.265573
8	-7.5	0.298173
8	-7	0.298173
8	-6.5	0.325643
8	-6	0.389743
8	-5.5	0.389743
8	-5	0.478393
8	-4.5	0.478393
8	-4	0.478393
8	-3.5	0.503663
8	-3	0.496333
8	-2.5	0.505863
8	-2	0.505863
8	-1.5	0.523443
8	-1	0.544323
8	-0.5	0.544323
8	0	0.574363
8	0.5	0.532603
8	1	0.454213
8	1.5	0.454213
8	2	0.398903
8	2.5	0.352383
8	3	0.352383
8	3.5	0.323073
8	4	0.323073
8	4.5	0.287183
8	5	0.287183
8	5.5	0.287183
8	6	0.268863
8	6.5	0.268863
8	7	0.269593
9	-10.5	0.184613
9	-10	0.187543
9	-9.5	0.187543
9	-9	0.192673
9	-8.5	0.192673
9	-8	0.194503
9	-7.5	0.194503
9	-7	0.201463
9	-6.5	0.201463
9	-6	0.213553
9	-5.5	0.213553
9	-5	0.234063
9	-4.5	0.234063
9	-4	0.236633
9	-3.5	0.236633
9	-3	0.273263
9	-2.5	0.273263
9	-2	0.299263
9	-1.5	0.299263
9	-1	0.322343
9	-0.5	0.322343
9	0	0.339193
9	0.5	0.339193
9	1	0.335163
9	1.5	0.335163
9	2	0.290473
9	2.5	0.290473
9	3	0.267033
9	3.5	0.267033
9	4	0.262633
9	4.5	0.262633
9	5	0.248353
9	5.5	0.248353
9	6	0.229303
9	6.5	0.229303
9	7	0.214283
9	7.5	0.214283
9	8	0.196333
9	8.5	0.196333
9	9	0.184613
9	9.5	0.184613
9	10	0.176923
10	-17	0.193773
10	-16.5	0.224173
10	-16	0.224173
10	-15.5	0.235533
10	-15	0.235533
10	-14.5	0.239923
10	-14	0.263733
10	-13.5	0.263733
10	-13	0.276193
10	-12.5	0.278753
10	-12	0.278753
10	-11.5	0.304393
10	-11	0.304393
10	-10.5	0.346153
10	-10	0.346153
10	-9.5	0.387183
10	-9	0.387183
10	-8.5	0.361903
10	-8	0.349813
10	-7.5	0.349813
10	-7	0.282783
10	-6.5	0.282783
10	-6	0.252743
10	-5.5	0.252743
10	-5	0.238463
10	-4.5	0.235163
10	-4	0.235163
10	-3.5	0.250913
10	-3	0.241763
10	-2.5	0.270693
10	-2	0.270693
10	-1.5	0.270693
10	-1	0.355673
10	-0.5	0.355673
10	0	0.450913
10	0.5	0.436633
10	1	0.436993
10	1.5	0.436993
10	2	0.436993
10	2.5	0.326373
10	3	0.326373
10	3.5	0.278753
10	4	0.278753
10	4.5	0.261173
10	5	0.235893
10	5.5	0.235893
10	6	0.216113
10	6.5	0.208793
10	7	0.196333
11	-9.5	0.140663
11	-9	0.144693
11	-8.5	0.144693
11	-8	0.141763
11	-7.5	0.141763
11	-7	0.147623
11	-6.5	0.147623
11	-6	0.150553
11	-5.5	0.156413
11	-5	0.156413
11	-4.5	0.159343
11	-4	0.159343
11	-3.5	0.180223
11	-3	0.180223
11	-2.5	0.210993
11	-2	0.210993
11	-1.5	0.210993
11	-1	0.223813
11	-0.5	0.223813
11	0	0.231873
11	0.5	0.231873
11	1	0.228573
11	1.5	0.228573
11	2	0.217213
11	2.5	0.217213
11	3	0.200003
11	3.5	0.172893
11	4	0.172893
11	4.5	0.147983
11	5	0.147983
11	5.5	0.142853
11	6	0.142853
11	6.5	0.134803
11	7	0.134803
11	7.5	0.137733
12	-7	0.167403
12	-6.5	0.144693
12	-6	0.144693
12	-5.5	0.162633
12	-5	0.162633
12	-4.5	0.160443
12	-4	0.161173
12	-3.5	0.160443
12	-3	0.160443
12	-2.5	0.160443
12	-2	0.162273
12	-1.5	0.162273
12	-1	0.182413
12	-0.5	0.182413
12	0	0.206593
12	0.5	0.206593
12	1	0.193773
12	1.5	0.193403
12	2	0.178753
12	2.5	0.178753
12	3	0.163003
12	3.5	0.163003
12	4	0.167763
12	4.5	0.168133
12	5	0.168133
12	5.5	0.163373
12	6	0.163373
12	6.5	0.168863
12	7	0.168863
12	7.5	0.152013
13	-7	0.194143
13	-6.5	0.175463
13	-6	0.175463
13	-5.5	0.179483
13	-5	0.182413
13	-4.5	0.189013
13	-4	0.189013
13	-3.5	0.206223
13	-3	0.206223
13	-2.5	0.206223
13	-2	0.255673
13	-1.5	0.255673
13	-1	0.296333
13	-0.5	0.296333
13	0	0.315383
13	0.5	0.315383
13	1	0.286083
13	1.5	0.286083
13	2	0.253483
13	2.5	0.253483
13	3	0.231133
13	3.5	0.231133
13	4	0.187913
13	4.5	0.187913
13	5	0.175463
13	5.5	0.175463
13	6	0.174723
13	6.5	0.174723
13	7	0.171063
13	7.5	0.161543
13	8	0.161543
13	8.5	0.161173
14	-6.5	0.191213
14	-6	0.191213
14	-5.5	0.231503
14	-5	0.235163
14	-4.5	0.294503
14	-4	0.294503
14	-3.5	0.303663
14	-3	0.353483
14	-2.5	0.353483
14	-2	0.403293
14	-1.5	0.435893
14	-1	0.435893
14	-0.5	0.430033
14	0	0.454943
14	0.5	0.384613
14	1	0.384613
14	1.5	0.331503
14	2	0.271433
14	2.5	0.271433
14	3	0.240293
14	3.5	0.228203
14	4	0.228203
14	4.5	0.234063
14	5	0.204393
14	5.5	0.193773
14	6	0.193773
14	6.5	0.182053
14	7	0.166663
15	-10	0.184613
15	-9.5	0.161173
15	-9	0.160073
15	-8.5	0.160073
15	-8	0.154213
15	-7.5	0.154213
15	-7	0.152743
15	-6.5	0.152743
15	-6	0.156413
15	-5.5	0.156413
15	-5	0.158973
15	-4.5	0.158973
15	-4	0.143223
15	-3.5	0.143223
15	-3	0.158613
15	-2.5	0.158613
15	-2	0.172163
15	-1.5	0.172163
15	-1	0.190843
15	-0.5	0.190843
15	0	0.203293
15	0.5	0.203293
15	1	0.199263
15	1.5	0.199263
15	2	0.171063
15	2.5	0.171063
15	3	0.165203
15	3.5	0.165203
15	4	0.171793
15	4.5	0.171793
15	5	0.156043
15	5.5	0.156043
15	6	0.165203
15	6.5	0.165203
15	7	0.165203
15	7.5	0.165203
15	8	0.165203
15	8.5	0.167763
16	-9.5	0.152013
16	-9	0.152013
16	-8.5	0.150553
16	-8	0.150553
16	-7.5	0.145783
16	-7	0.147983
16	-6.5	0.157513
16	-6	0.157513
16	-5.5	0.169233
16	-5	0.169233
16	-4.5	0.179123
16	-4	0.178393
16	-3.5	0.209153
16	-3	0.209153
16	-2.5	0.246523
16	-2	0.246523
16	-1.5	0.287543
16	-1	0.318683
16	-0.5	0.318683
16	0	0.351283
16	0.5	0.351283
16	1	0.334433
16	1.5	0.334433
16	2	0.319043
16	2.5	0.319043
16	3	0.325273
16	3.5	0.325273
16	4	0.269963
16	4.5	0.269963
16	5	0.215753
16	5.5	0.215753
16	6	0.196333
16	6.5	0.196333
16	7	0.194143
16	7.5	0.194143
16	8	0.164103
16	8.5	0.164103
16	9	0.164103
16	9.5	0.161543
16	10	0.161543
16	10.5	0.160073
16	11	0.159343
16	11.5	0.164833
16	12	0.164833
17	-6	0.138093
17	-5.5	0.138093
17	-5	0.145053
17	-4.5	0.145053
17	-4	0.150553
17	-3.5	0.171433
17	-3	0.184253
17	-2.5	0.184253
17	-2	0.192313
17	-1.5	0.192313
17	-1	0.239923
17	-0.5	0.239923
17	0	0.350913
17	0.5	0.350913
17	1	0.345053
17	1.5	0.345053
17	2	0.303293
17	2.5	0.303293
17	3	0.278393
17	3.5	0.278393
17	4	0.278393
17	4.5	0.232233
17	5	0.232233
17	5.5	0.195973
17	6	0.206593
17	6.5	0.172163
17	7	0.172163
17	7.5	0.166303
17	8	0.166303
17	8.5	0.143223
17	9	0.143223
18	-14	0.158243
18	-13.5	0.158243
18	-13	0.173993
18	-12.5	0.173993
18	-12	0.180953
18	-11.5	0.180953
18	-11	0.184983
18	-10.5	0.184983
18	-10	0.209893
18	-9.5	0.209893
18	-9	0.221243
18	-8.5	0.221243
18	-8	0.244323
18	-7.5	0.244323
18	-7	0.275463
18	-6.5	0.275463
18	-6	0.280583
18	-5.5	0.280583
18	-5	0.270333
18	-4.5	0.270333
18	-4	0.254583
18	-3.5	0.254583
18	-3	0.255673
18	-2.5	0.255673
18	-2	0.269233
18	-1.5	0.269233
18	-1	0.303293
18	-0.5	0.303293
18	0	0.322343
18	0.5	0.322343
18	1	0.299263
18	1.5	0.299263
18	2	0.262273
18	2.5	0.262273
18	3	0.235893
18	3.5	0.235893
18	4	0.204393
18	4.5	0.204393
18	5	0.184613
18	5.5	0.184613
18	6	0.170693
18	6.5	0.170693
18	7	0.161903
18	7.5	0.161903
18	8	0.160803
19	-6.5	0.173993
19	-6	0.167403
19	-5.5	0.167403
19	-5	0.158973
19	-4.5	0.158973
19	-4	0.164473
19	-3.5	0.164473
19	-3	0.176553
19	-2.5	0.172163
19	-2	0.175093
19	-1.5	0.175093
19	-1	0.194143
19	-0.5	0.194143
19	0	0.211353
19	0.5	0.211353
19	1	0.203293
19	1.5	0.203293
19	2	0.204763
19	2.5	0.204763
19	3	0.191573
19	3.5	0.191573
19	4	0.184253
19	4.5	0.184253
19	5	0.174723
19	5.5	0.174723
19	6	0.167403
19	6.5	0.167403
19	7	0.173263
19	7.5	0.173263
19	8	0.157143
19	8.5	0.157143
19	9	0.161903
19	9.5	0.161903
19	10	0.161903
19	10.5	0.161903
19	11	0.171433
20	-12	0.160803
20	-11.5	0.167033
20	-11	0.165933
20	-10.5	0.165933
20	-10	0.164833
20	-9.5	0.164833
20	-9	0.171063
20	-8.5	0.171063
20	-8	0.167033
20	-7.5	0.167033
20	-7	0.180953
20	-6.5	0.180953
20	-6	0.189013
20	-5.5	0.189013
20	-5	0.196703
20	-4.5	0.196703
20	-4	0.181683
20	-3.5	0.181683
20	-3	0.184983
20	-2.5	0.184983
20	-2	0.185713
20	-1.5	0.185713
20	-1	0.197803
20	-0.5	0.197803
20	0	0.204763
20	0.5	0.204763
20	1	0.184253
20	1.5	0.184253
20	2	0.176193
20	2.5	0.176193
20	3	0.187543
20	3.5	0.187543
20	4	0.190843
20	4.5	0.190843
20	5	0.176923
20	5.5	0.176923
20	6	0.182053
20	6.5	0.182053
20	7	0.175463
20	7.5	0.175463
20	8	0.172893
20	8.5	0.172893
20	9	0.168133
20	9.5	0.168133
21	-8.5	0.166303
21	-8	0.162633
21	-7.5	0.162633
21	-7	0.164473
21	-6.5	0.164473
21	-6	0.159703
21	-5.5	0.159703
21	-5	0.178753
21	-4.5	0.178753
21	-4	0.204033
21	-3.5	0.204033
21	-3	0.236993
21	-2.5	0.236993
21	-2	0.298533
21	-1.5	0.298533
21	-1	0.355313
21	-0.5	0.355313
21	0	0.374363
21	0.5	0.374363
21	1	0.346883
21	1.5	0.346883
21	2	0.295243
21	2.5	0.295243
21	3	0.259343
21	3.5	0.259343
21	4	0.227103
21	4.5	0.227103
21	5	0.190473
21	5.5	0.190473
21	6	0.184613
21	6.5	0.184613
21	7	0.169593
21	7.5	0.169593
21	8	0.164473
22	-11	0.140663
22	-10.5	0.132233
22	-10	0.132233
22	-9.5	0.138833
22	-9	0.138833
22	-8.5	0.142493
22	-8	0.142493
22	-7.5	0.135893
22	-7	0.135893
22	-6.5	0.161173
22	-6	0.161173
22	-5.5	0.169963
22	-5	0.169963
22	-4.5	0.184253
22	-4	0.184253
22	-3.5	0.216483
22	-3	0.216483
22	-2.5	0.244693
22	-2	0.244693
22	-1.5	0.266663
22	-1	0.266663
22	-0.5	0.271793
22	0	0.272523
22	0.5	0.262273
22	1	0.262273
22	1.5	0.262273
22	2	0.218683
22	2.5	0.218683
22	3	0.195973
22	3.5	0.195973
22	4	0.188283
22	4.5	0.188283
22	5	0.165573
22	5.5	0.165573
22	6	0.146153
22	6.5	0.146153
22	7	0.146883
22	7.5	0.146883
22	8	0.138093
22	8.5	0.138093
22	9	0.136993
22	9.5	0.136993
22	10	0.137733
22	10.5	0.137733
22	11	0.132963
22	11.5	0.132963
23	-6.5	0.139193
23	-6	0.140293
23	-5.5	0.149453
23	-5	0.149453
23	-4.5	0.154943
23	-4	0.154943
23	-3.5	0.167763
23	-3	0.167763
23	-2.5	0.167763
23	-2	0.193403
23	-1.5	0.193403
23	-1	0.202933
23	-0.5	0.202933
23	0	0.210993
23	0.5	0.210993
23	1	0.205863
23	1.5	0.201103
23	2	0.178393
23	2.5	0.178393
23	3	0.178393
23	3.5	0.177653
23	4	0.160803
23	4.5	0.149813
23	5	0.149813
23	5.5	0.142853
23	6	0.142853
23	6.5	0.124913
23	7	0.124913
23	7.5	0.120513
23	8	0.120513
23	8.5	0.131503
23	9	0.126743
24	-9.5	0.133703
24	-9	0.133703
24	-8.5	0.131503
24	-8	0.131503
24	-7.5	0.147253
24	-7	0.147253
24	-6.5	0.159703
24	-6	0.159703
24	-5.5	0.172163
24	-5	0.172163
24	-4.5	0.184983
24	-4	0.184983
24	-3.5	0.220513
24	-3	0.220513
24	-2.5	0.272893
24	-2	0.272893
24	-1.5	0.329673
24	-1	0.329673
24	-0.5	0.354213
24	0	0.362633
24	0.5	0.350913
24	1	0.350913
24	1.5	0.290113
24	2	0.290113
24	2.5	0.248723
24	3	0.248723
24	3.5	0.214653
24	4	0.214653
24	4.5	0.214653
24	5	0.180223
24	5.5	0.180223
24	6	0.158613
25	-11.5	0.152743
25	-11	0.150913
25	-10.5	0.150913
25	-10	0.152383
25	-9.5	0.152383
25	-9	0.168503
25	-8.5	0.168503
25	-8	0.178023
25	-7.5	0.178023
25	-7	0.188283
25	-6.5	0.188283
25	-6	0.212453
25	-5.5	0.212453
25	-5	0.244323
25	-4.5	0.244323
25	-4	0.308063
25	-3.5	0.308063
25	-3	0.430773
25	-2.5	0.430773
25	-2	0.532963
25	-1.5	0.532963
25	-1	0.615383
25	-0.5	0.615383
25	0	0.622713
25	0.5	0.622713
25	1	0.567763
25	1.5	0.567763
25	2	0.461173
25	2.5	0.461173
25	3	0.360803
25	3.5	0.360803
25	4	0.315383
25	4.5	0.315383
25	5	0.289743
25	5.5	0.289743
25	6	0.270333
25	6.5	0.270333
25	7	0.258973
25	7.5	0.258973
25	8	0.237733
25	8.5	0.237733
25	9	0.223443
25	9.5	0.223443
25	10	0.215383
25	10.5	0.215383
25	11	0.183153
25	11.5	0.183153
25	12	0.177293
25	12.5	0.177293
25	13	0.171063
25	13.5	0.171063
26	-12	0.215383
26	-11.5	0.215383
26	-11	0.223443
26	-10.5	0.223443
26	-10	0.231503
26	-9.5	0.231503
26	-9	0.242493
26	-8.5	0.242493
26	-8	0.236263
26	-7.5	0.236263
26	-7	0.252743
26	-6.5	0.252743
26	-6	0.259703
26	-5.5	0.259703
26	-5	0.273263
26	-4.5	0.273263
26	-4	0.322343
26	-3.5	0.322343
26	-3	0.369593
26	-2.5	0.369593
26	-2	0.416483
26	-1.5	0.416483
26	-1	0.476553
26	-0.5	0.476553
26	0	0.513553
26	0.5	0.513553
26	1	0.480953
26	1.5	0.480953
26	2	0.452743
26	2.5	0.452743
26	3	0.389373
26	3.5	0.389373
26	4	0.321983
26	4.5	0.321983
26	5	0.289373
26	5.5	0.289373
26	6	0.256413
26	6.5	0.256413
26	7	0.240293
26	7.5	0.240293
26	8	0.217583
26	8.5	0.217583
26	9	0.200733
26	9.5	0.200733
26	10	0.183883
26	10.5	0.183883
26	11	0.172523
27	-10	0.176553
27	-9.5	0.176553
27	-9	0.175823
27	-8.5	0.175823
27	-8	0.189013
27	-7.5	0.189013
27	-7	0.196703
27	-6.5	0.196703
27	-6	0.213553
27	-5.5	0.213553
27	-5	0.234063
27	-4.5	0.229303
27	-4	0.256413
27	-3.5	0.256413
27	-3	0.287543
27	-2.5	0.287543
27	-2	0.359343
27	-1.5	0.359343
27	-1	0.428573
27	-0.5	0.428573
27	0	0.450553
27	0.5	0.450553
27	1	0.363373
27	1.5	0.363373
27	2	0.273993
27	2.5	0.273993
27	3	0.205863
27	3.5	0.205863
27	4	0.180583
27	4.5	0.180583
27	5	0.171063
27	5.5	0.171063
27	6	0.166303
27	6.5	0.166303
27	7	0.161543
27	7.5	0.161543
27	8	0.163373
27	8.5	0.163373
27	9	0.174723
27	9.5	0.174723
27	10	0.208423
27	10.5	0.208423
27	11	0.267403
27	11.5	0.267403
27	12	0.326373
27	12.5	0.326373
27	13	0.359703
27	13.5	0.359703
27	14	0.316853
27	14.5	0.316853
27	15	0.295603
27	15.5	0.295603
27	16	0.267763
27	16.5	0.267763
27	17	0.267763
27	17.5	0.253483
27	18	0.253483
27	18.5	0.252743
27	19	0.252743
27	19.5	0.235163
27	20	0.235163
27	20.5	0.241763
27	21	0.241763
27	21.5	0.231503
27	22	0.231503
27	22.5	0.235163
28	-8	0.203293
28	-7.5	0.203293
28	-7	0.204033
28	-6.5	0.204033
28	-6	0.189013
28	-5.5	0.189013
28	-5	0.199263
28	-4.5	0.199263
28	-4	0.204763
28	-3.5	0.204763
28	-3	0.235893
28	-2.5	0.235893
28	-2	0.240663
28	-1.5	0.240663
28	-1	0.269963
28	-0.5	0.269963
28	0	0.280223
28	0.5	0.280223
28	1	0.277653
28	1.5	0.277653
28	2	0.260073
28	2.5	0.260073
28	3	0.239563
28	3.5	0.239563
28	4	0.221243
28	4.5	0.221243
28	5	0.205863
28	5.5	0.205863
28	6	0.190473
28	6.5	0.190473
28	7	0.168133
28	7.5	0.168133
28	8	0.164833
28	8.5	0.164833
28	9	0.166663
28	9.5	0.166663
28	10	0.157143
28	10.5	0.157143
28	11	0.154213
29	-11	0.179123
29	-10.5	0.179123
29	-10	0.170693
29	-9.5	0.170693
29	-9	0.172163
29	-8.5	0.172163
29	-8	0.169593
29	-7.5	0.169593
29	-7	0.181323
29	-6.5	0.181323
29	-6	0.186083
29	-5.5	0.186083
29	-5	0.208793
29	-4.5	0.208793
29	-4	0.218313
29	-3.5	0.218313
29	-3	0.247623
29	-2.5	0.247623
29	-2	0.286443
29	-1.5	0.286443
29	-1	0.313183
29	-0.5	0.313183
29	0	0.321983
29	0.5	0.321983
29	1	0.309153
29	1.5	0.309153
29	2	0.276193
29	2.5	0.276193
29	3	0.238463
29	3.5	0.238463
29	4	0.216483
29	4.5	0.216483
29	5	0.202563
29	5.5	0.202563
29	6	0.201463
29	6.5	0.201463
29	7	0.196333
29	7.5	0.196333
29	8	0.196703
29	8.5	0.196703
29	9	0.186813
30	-8	0.164833
30	-7.5	0.164833
30	-7	0.153483
30	-6.5	0.153483
30	-6	0.160073
30	-5.5	0.160073
30	-5	0.158243
30	-4.5	0.158243
30	-4	0.178393
30	-3.5	0.178393
30	-3	0.190473
30	-2.5	0.190473
30	-2	0.209893
30	-1.5	0.209893
30	-1	0.236993
30	-0.5	0.236993
30	0	0.255673
30	0.5	0.255673
30	1	0.243953
30	1.5	0.243953
30	2	0.208793
30	2.5	0.208793
30	3	0.200003
30	3.5	0.200003
30	4	0.202563
30	4.5	0.202563
30	5	0.192313
30	5.5	0.192313
30	6	0.182413
30	6.5	0.182413
30	7	0.175463
30	7.5	0.175463
30	8	0.187543
30	8.5	0.187543
30	9	0.191943
30	9.5	0.191943
30	10	0.183513
30	10.5	0.183513
30	11	0.188643
30	11.5	0.188643
31	-12.5	0.231503
31	-12	0.248353
31	-11.5	0.248353
31	-11	0.267033
31	-10.5	0.267033
31	-10	0.267403
31	-9.5	0.267403
31	-9	0.290843
31	-8.5	0.290843
31	-8	0.287913
31	-7.5	0.287913
31	-7	0.285353
31	-6.5	0.285353
31	-6	0.265933
31	-5.5	0.263003
31	-5	0.250183
31	-4.5	0.250183
31	-4	0.264103
31	-3.5	0.264103
31	-3	0.280953
31	-2.5	0.280953
31	-2	0.305133
31	-1.5	0.305133
31	-1	0.315383
31	-0.5	0.315383
31	0	0.317213
31	0.5	0.317213
31	1	0.296333
31	1.5	0.296333
31	2	0.282413
31	2.5	0.282413
31	3	0.250913
31	3.5	0.250913
31	4	0.220883
31	4.5	0.220883
31	5	0.218683
31	5.5	0.218683
31	6	0.226003
31	6.5	0.226003
31	7	0.220883
32	-10	0.201833
32	-9.5	0.201833
32	-9	0.210623
32	-8.5	0.210623
32	-8	0.220513
32	-7.5	0.220513
32	-7	0.232233
32	-6.5	0.232233
32	-6	0.256773
32	-5.5	0.256773
32	-5	0.271433
32	-4.5	0.271433
32	-4	0.309153
32	-3.5	0.309153
32	-3	0.369233
32	-2.5	0.369233
32	-2	0.388643
32	-1.5	0.388643
32	-1	0.383883
32	-0.5	0.383883
32	0	0.393403
32	0.5	0.393403
32	1	0.358973
32	1.5	0.358973
32	2	0.292673
32	2.5	0.292673
32	3	0.259343
32	3.5	0.259343
32	4	0.220513
32	4.5	0.225643
32	5	0.202203
32	5.5	0.202203
32	6	0.196703
32	6.5	0.196703
32	7	0.192313
33	-12	0.171433
33	-11.5	0.171433
33	-11	0.175823
33	-10.5	0.175823
33	-10	0.166303
33	-9.5	0.166303
33	-9	0.169963
33	-8.5	0.169963
33	-8	0.169233
33	-7.5	0.169233
33	-7	0.168863
33	-6.5	0.168863
33	-6	0.172893
33	-5.5	0.172893
33	-5	0.179483
33	-4.5	0.179483
33	-4	0.190473
33	-3.5	0.190473
33	-3	0.195603
33	-2.5	0.207323
33	-2	0.241023
33	-1.5	0.241023
33	-1	0.250183
33	-0.5	0.250183
33	0	0.255313
33	0.5	0.255313
33	1	0.239923
33	1.5	0.239923
33	2	0.217583
33	2.5	0.217583
33	3	0.186443
33	3.5	0.186443
33	4	0.167403
33	4.5	0.167403
33	5	0.167403
33	5.5	0.167403
33	6	0.161543
33	6.5	0.161543
33	7	0.147253
33	7.5	0.147253
33	8	0.150183
33	8.5	0.150183
33	9	0.155673
33	9.5	0.155673
33	10	0.159703
34	-15	0.164473
34	-14.5	0.164473
34	-14	0.166303
34	-13.5	0.166303
34	-13	0.157873
34	-12.5	0.157873
34	-12	0.183153
34	-11.5	0.183153
34	-11	0.187913
34	-10.5	0.187913
34	-10	0.200733
34	-9.5	0.200733
34	-9	0.235893
34	-8.5	0.235893
34	-8	0.240293
34	-7.5	0.240293
34	-7	0.260073
34	-6.5	0.260073
34	-6	0.276193
34	-5.5	0.276193
34	-5	0.272893
34	-4.5	0.272893
34	-4	0.276193
34	-3.5	0.276193
34	-3	0.291943
34	-2.5	0.291943
34	-2	0.303663
34	-1.5	0.303663
34	-1	0.323443
34	-0.5	0.323443
34	0	0.342853
34	0.5	0.342853
34	1	0.327843
34	1.5	0.327843
34	2	0.291573
34	2.5	0.291573
34	3	0.256413
34	3.5	0.256413
34	4	0.221613
34	4.5	0.221613
34	5	0.216483
34	5.5	0.216483
34	6	0.182053
34	6.5	0.182053
34	7	0.193403
34	7.5	0.193403
34	8	0.175823
34	8.5	0.175823
35	-8.5	0.174723
35	-8	0.178753
35	-7.5	0.178753
35	-7	0.179853
35	-6.5	0.179853
35	-6	0.176923
35	-5.5	0.176923
35	-5	0.182413
35	-4.5	0.182413
35	-4	0.193403
35	-3.5	0.193403
35	-3	0.213923
35	-2.5	0.213923
35	-2	0.247983
35	-1.5	0.247983
35	-1	0.295243
35	-0.5	0.295243
35	0	0.307693
35	0.5	0.307693
35	1	0.297803
35	1.5	0.297803
35	2	0.272523
35	2.5	0.272523
35	3	0.249083
35	3.5	0.249083
35	4	0.223073
35	4.5	0.223073
35	5	0.203293
35	5.5	0.203293
35	6	0.192673
35	6.5	0.194873
35	7	0.175463
35	7.5	0.175463
36	-14.5	0.145423
36	-14	0.145423
36	-13.5	0.146883
36	-13	0.146883
36	-12.5	0.158973
36	-12	0.148723
36	-11.5	0.176923
36	-11	0.176923
36	-10.5	0.202563
36	-10	0.202563
36	-9.5	0.250553
36	-9	0.250553
36	-8.5	0.272163
36	-8	0.272163
36	-7.5	0.264833
36	-7	0.268133
36	-6.5	0.246153
36	-6	0.246153
36	-5.5	0.231503
36	-5	0.231503
36	-4.5	0.219413
36	-4	0.219413
36	-3.5	0.219413
36	-3	0.231873
36	-2.5	0.228203
36	-2	0.263003
36	-1.5	0.263003
36	-1	0.284253
36	-0.5	0.284253
36	0	0.298903
36	0.5	0.298903
36	1	0.274723
36	1.5	0.274723
36	2	0.227843
36	2.5	0.227843
36	3	0.214653
36	3.5	0.214653
36	4	0.196333
36	4.5	0.196333
36	5	0.189743
37	-9	0.201463
37	-8.5	0.205133
37	-8	0.205133
37	-7.5	0.235533
37	-7	0.235533
37	-6.5	0.261173
37	-6	0.261173
37	-5.5	0.291573
37	-5	0.329303
37	-4.5	0.360803
37	-4	0.360803
37	-3.5	0.432963
37	-3	0.432963
37	-2.5	0.536993
37	-2	0.724913
37	-1.5	0.724913
37	-1	0.861543
37	-0.5	0.861543
37	0	0.973993
37	0.5	0.973993
37	1	0.919413
37	1.5	0.919413
37	2	0.605863
37	2.5	0.605863
37	3	0.605863
37	3.5	0.490473
37	4	0.490473
37	4.5	0.385353
37	5	0.385353
37	5.5	0.334433
37	6	0.334433
37	6.5	0.303293
37	7	0.298533
37	7.5	0.273993
37	8	0.273993
38	-8.5	0.153483
38	-8	0.154213
38	-7.5	0.154213
38	-7	0.161903
38	-6.5	0.161903
38	-6	0.171063
38	-5.5	0.171063
38	-5	0.172523
38	-4.5	0.172523
38	-4	0.195603
38	-3.5	0.195603
38	-3	0.220143
38	-2.5	0.220143
38	-2	0.248353
38	-1.5	0.248353
38	-1	0.267763
38	-0.5	0.267763
38	0	0.275823
38	0.5	0.275823
38	1	0.267763
38	1.5	0.267763
38	2	0.253483
38	2.5	0.253483
38	3	0.243223
38	3.5	0.243223
38	4	0.219413
38	4.5	0.219413
38	5	0.193773
38	5.5	0.193773
38	6	0.188283
38	6.5	0.188283
38	7	0.181683
38	7.5	0.181683
38	8	0.187183
38	8.5	0.187183
38	9	0.179483
38	9.5	0.179483
38	10	0.162273
39	-7.5	0.152383
39	-7	0.158613
39	-6.5	0.158613
39	-6	0.186083
39	-5.5	0.186083
39	-5	0.209523
39	-4.5	0.209523
39	-4	0.267033
39	-3.5	0.267033
39	-3	0.352383
39	-2.5	0.352383
39	-2	0.457143
39	-1.5	0.457143
39	-1	0.507693
39	-0.5	0.507693
39	0	0.532233
39	0.5	0.532233
39	1	0.484613
39	1.5	0.484613
39	2	0.382413
39	2.5	0.382413
39	3	0.298533
39	3.5	0.298533
39	4	0.239193
39	4.5	0.239193
39	5	0.217583
39	5.5	0.217583
39	6	0.198173
39	6.5	0.198173
39	7	0.191943
39	7.5	0.191943
40	-6	0.184253
40	-5.5	0.184253
40	-5	0.192673
40	-4.5	0.192673
40	-4	0.221983
40	-3.5	0.221983
40	-3	0.225643
40	-2.5	0.225643
40	-2	0.256043
40	-1.5	0.256043
40	-1	0.268133
40	-0.5	0.268133
40	0	0.270333
40	0.5	0.270333
40	1	0.266663
40	1.5	0.266663
40	2	0.260073
40	2.5	0.260073
40	3	0.237363
40	3.5	0.237363
40	4	0.209153
40	4.5	0.209153
40	5	0.198173
40	5.5	0.198173
41	-8	0.137363
41	-7.5	0.137363
41	-7	0.146153
41	-6.5	0.146153
41	-6	0.162633
41	-5.5	0.162633
41	-5	0.174363
41	-4.5	0.175463
41	-4	0.206593
41	-3.5	0.206593
41	-3	0.238093
41	-2.5	0.238093
41	-2	0.278393
41	-1.5	0.278393
41	-1	0.309893
41	-0.5	0.309893
41	0	0.319783
41	0.5	0.304033
41	1	0.290113
41	1.5	0.290113
41	2	0.254943
41	2.5	0.254943
41	3	0.215753
41	3.5	0.215753
41	4	0.202563
41	4.5	0.202563
41	5	0.176553
41	5.5	0.176553
41	6	0.169963
41	6.5	0.169963
41	7	0.166303
41	7.5	0.166303
41	8	0.169593
42	-3.5	0.157143
42	-3	0.175093
42	-2.5	0.161173
42	-2	0.192313
42	-1.5	0.192313
42	-1	0.220883
42	-0.5	0.220883
42	0	0.255313
42	0.5	0.226743
42	1	0.246153
42	1.5	0.246153
42	2	0.246153
42	2.5	0.224173
42	3	0.224173
42	3.5	0.193043
42	4	0.193043
42	4.5	0.184613
42	5	0.184613
42	5.5	0.178023
42	6	0.178023
42	6.5	0.176553
42	7	0.161173
42	7.5	0.156043
42	8	0.156043
43	-4.5	0.201103
43	-4	0.201103
43	-3.5	0.225273
43	-3	0.225273
43	-2.5	0.268863
43	-2	0.268863
43	-1.5	0.268863
43	-1	0.325273
43	-0.5	0.325273
43	0	0.331873
43	0.5	0.331873
43	1	0.331133
43	1.5	0.331133
43	2	0.301463
43	2.5	0.270333
43	3	0.249083
43	3.5	0.249083
43	4	0.256773
43	4.5	0.256773
43	5	0.231133
43	5.5	0.219413
43	6	0.219413
43	6.5	0.208423
43	7	0.208423
43	7.5	0.182413
43	8	0.182413
43	8.5	0.179123
43	9	0.179123
43	9.5	0.165573
44	-8.5	0.249083
44	-8	0.249083
44	-7.5	0.290113
44	-7	0.290113
44	-6.5	0.315753
44	-6	0.315753
44	-5.5	0.361543
44	-5	0.361543
44	-4.5	0.415383
44	-4	0.415383
44	-3.5	0.415383
44	-3	0.467403
44	-2.5	0.449813
44	-2	0.464103
44	-1.5	0.464103
44	-1	0.494503
44	-0.5	0.494503
44	0	0.545783
44	0.5	0.545783
44	1	0.545783
44	1.5	0.513553
44	2	0.451283
44	2.5	0.328943
44	3	0.328943
44	3.5	0.268503
44	4	0.254943
44	4.5	0.228943
44	5	0.228943
44	5.5	0.228943
44	6	0.196703
44	6.5	0.190113
44	7	0.173993
44	7.5	0.173993
44	8	0.178023
45	-10.5	0.114283
45	-10	0.119783
45	-9.5	0.119783
45	-9	0.116113
45	-8.5	0.116113
45	-8	0.127103
45	-7.5	0.127103
45	-7	0.134803
45	-6.5	0.139193
45	-6	0.143223
45	-5.5	0.143223
45	-5	0.153843
45	-4.5	0.153843
45	-4	0.176193
45	-3.5	0.176193
45	-3	0.210993
45	-2.5	0.210993
45	-2	0.264103
45	-1.5	0.264103
45	-1	0.326743
45	-0.5	0.326743
45	0	0.340293
45	0.5	0.340293
45	1	0.296703
45	1.5	0.297433
45	2	0.261543
45	2.5	0.261543
45	3	0.212823
45	3.5	0.212823
45	4	0.206593
45	4.5	0.206593
45	5	0.199633
45	5.5	0.199633
45	6	0.179123
45	6.5	0.179123
45	7	0.173623
46	-9	0.122713
46	-8.5	0.122713
46	-8	0.123073
46	-7.5	0.123073
46	-7	0.135163
46	-6.5	0.135163
46	-6	0.137733
46	-5.5	0.137733
46	-5	0.157873
46	-4.5	0.157873
46	-4	0.179123
46	-3.5	0.179123
46	-3	0.182783
46	-2.5	0.182783
46	-2	0.221613
46	-1.5	0.221613
46	-1	0.278023
46	-0.5	0.278023
46	0	0.324173
46	0.5	0.324173
46	1	0.313923
46	1.5	0.313923
46	2	0.267033
46	2.5	0.267033
46	3	0.237363
46	3.5	0.228203
46	4	0.196333
46	4.5	0.196333
46	5	0.180223
46	5.5	0.180223
46	6	0.174363
46	6.5	0.174363
46	7	0.171063
46	7.5	0.171063
46	8	0.159343
46	8.5	0.159343
46	9	0.160073
46	9.5	0.160073
46	10	0.158243
46	10.5	0.158243
46	11	0.159343
46	11.5	0.159343
47	-10.5	0.115753
47	-10	0.125643
47	-9.5	0.125643
47	-9	0.135163
47	-8.5	0.135163
47	-8	0.157143
47	-7.5	0.140293
47	-7	0.163003
47	-6.5	0.163003
47	-6	0.200363
47	-5.5	0.200363
47	-5	0.209523
47	-4.5	0.209523
47	-4	0.190843
47	-3.5	0.190843
47	-3	0.194873
47	-2.5	0.194873
47	-2	0.194503
47	-1.5	0.194503
47	-1	0.203663
47	-0.5	0.210623
47	0	0.222713
47	0.5	0.222713
47	1	0.196703
47	1.5	0.196703
47	2	0.196703
47	2.5	0.169593
47	3	0.178753
47	3.5	0.155313
47	4	0.155313
47	4.5	0.149813
47	5	0.149813
47	5.5	0.142853
47	6	0.142853
47	6.5	0.137363
47	7	0.137363
47	7.5	0.146883
48	-9	0.117213
48	-8.5	0.117213
48	-8	0.130403
48	-7.5	0.139923
48	-7	0.139923
48	-6.5	0.145783
48	-6	0.177653
48	-5.5	0.192313
48	-5	0.192313
48	-4.5	0.192313
48	-4	0.230773
48	-3.5	0.230773
48	-3	0.257143
48	-2.5	0.257143
48	-2	0.309893
48	-1.5	0.309893
48	-1	0.309893
48	-0.5	0.323443
48	0	0.354943
48	0.5	0.329673
48	1	0.329673
48	1.5	0.258243
48	2	0.242853
48	2.5	0.242853
48	3	0.208063
48	3.5	0.208063
48	4	0.187913
49	-4.5	0.159343
49	-4	0.149083
49	-3.5	0.149083
49	-3	0.173623
49	-2.5	0.173623
49	-2	0.173623
49	-1.5	0.206593
49	-1	0.206593
49	-0.5	0.206593
49	0	0.209523
49	0.5	0.209523
49	1	0.183883
49	1.5	0.163733
49	2	0.163733
49	2.5	0.148723
49	3	0.133333
49	3.5	0.133333
49	4	0.128943
49	4.5	0.127103
49	5	0.127103
49	5.5	0.116113
49	6	0.109893
50	-6.5	0.130773
50	-6	0.138093
50	-5.5	0.138463
50	-5	0.144693
50	-4.5	0.144693
50	-4	0.140663
50	-3.5	0.140663
50	-3	0.156043
50	-2.5	0.176553
50	-2	0.213553
50	-1.5	0.213553
50	-1	0.246883
50	-0.5	0.246883
50	0	0.260443
50	0.5	0.252743
50	1	0.253843
50	1.5	0.253843
50	2	0.247623
50	2.5	0.247623
50	3	0.247623
50	3.5	0.237733
50	4	0.237733
50	4.5	0.208793
50	5	0.208793
50	5.5	0.187913
50	6	0.187913
50	6.5	0.158973
50	7	0.158973
50	7.5	0.142123
51	-5.5	0.126003
51	-5	0.147983
51	-4.5	0.147983
51	-4	0.151283
51	-3.5	0.151283
51	-3	0.153843
51	-2.5	0.153843
51	-2	0.163003
51	-1.5	0.163003
51	-1	0.182783
51	-0.5	0.182783
51	0	0.200003
51	0.5	0.200003
51	1	0.194143
51	1.5	0.194143
51	2	0.173623
51	2.5	0.173623
51	3	0.152013
51	3.5	0.152013
51	4	0.137733
51	4.5	0.137733
51	5	0.114283
51	5.5	0.114283
51	6	0.117953
51	6.5	0.117953
51	7	0.113553
51	7.5	0.113553
52	-7	0.099633
52	-6.5	0.099263
52	-6	0.094143
52	-5.5	0.094143
52	-5	0.103663
52	-4.5	0.103663
52	-4	0.100003
52	-3.5	0.100003
52	-3	0.108793
52	-2.5	0.113553
52	-2	0.131133
52	-1.5	0.131133
52	-1	0.141393
52	-0.5	0.141393
52	0	0.147253
52	0.5	0.147253
52	1	0.136263
52	1.5	0.142123
52	2	0.142123
52	2.5	0.130773
52	3	0.130773
52	3.5	0.123073
52	4	0.123073
52	4.5	0.122713
52	5	0.122713
52	5.5	0.137363
52	6	0.127103
52	6.5	0.122343
52	7	0.122343
52	7.5	0.126373
53	-5.5	0.138093
53	-5	0.137733
53	-4.5	0.137733
53	-4	0.147253
53	-3.5	0.147253
53	-3	0.159343
53	-2.5	0.159343
53	-2	0.165573
53	-1.5	0.165573
53	-1	0.168503
53	-0.5	0.179483
53	0	0.189743
53	0.5	0.189743
53	1	0.183153
53	1.5	0.183153
53	2	0.171433
53	2.5	0.171433
53	3	0.158613
53	3.5	0.158613
53	4	0.158973
53	4.5	0.158973
53	5	0.158243
53	5.5	0.158243
53	6	0.152383
53	6.5	0.152383
53	7	0.143953
53	7.5	0.143953
53	8	0.160443
54	-7	0.176923
54	-6.5	0.169233
54	-6	0.180583
54	-5.5	0.180583
54	-5	0.176193
54	-4.5	0.176193
54	-4	0.180583
54	-3.5	0.180583
54	-3	0.204393
54	-2.5	0.204393
54	-2	0.212823
54	-1.5	0.212823
54	-1	0.264473
54	-0.5	0.264473
54	0	0.280953
54	0.5	0.280953
54	1	0.254583
54	1.5	0.254583
54	2	0.217583
54	2.5	0.217583
54	3	0.195243
54	3.5	0.195243
54	4	0.189013
54	4.5	0.189013
54	5	0.170693
54	5.5	0.170693
54	6	0.167033
54	6.5	0.167033
55	-5.5	0.114283
55	-5	0.117213
55	-4.5	0.129673
55	-4	0.129673
55	-3.5	0.134063
55	-3	0.134063
55	-2.5	0.140663
[truncated: 12,956 more rows]

## Sheet: Fig. S13-Angles WT
Sample	Angle
1	175.719		The data used to construct Fig. S13
2	168.111
3	138.367		(1) "Angles WT": Angle between line segments in loops of WT strain
4	154.44		(2) "Angles tasA": Angle between line segments in loops of tasA mutant strain
5	171.87
6	156.161
7	147.529
8	154.44
9	170.865
10	174.359
11	178.475
12	173.383
13	172.355
14	150.882
15	155.261
16	164.202
17	173.047
18	167.471
19	176.583
20	163.94
21	156.997
22	140.609
23	173.907
24	168.99
25	171.757
26	177.549
27	180
28	126.003
29	166.667
30	167.617
31	168.559
32	161.565
33	159.88
34	174.56
35	171.085
36	178.471
37	174.735
38	124.592
39	150.709
40	156.615
41	166.675
42	171.158
43	174.936
44	152.592
45	165.7
46	170.225
47	174.359
48	166.9
49	177.538
50	167.128
51	160.665
52	159.775
53	163.611
54	179.135
55	177.47
56	178.315
57	167.681
58	173.885
59	162.142
60	177.408
61	159.635
62	178.995
63	166.329
64	172.669
65	174.245
66	169.951
67	172.64
68	179.449
69	177.357
70	168.906
71	167.171
72	178.755
73	174.69
74	171.486
75	179.579
76	175.786
77	174.596
78	177.107
79	174.697
80	157.703
81	167.296
82	165.964
83	171.573
84	177.423
85	172.176
86	169.939
87	174.806
88	169.287
89	173.359
90	168.086
91	179.754
92	173.218
93	177.233
94	166.589
95	173.698
96	173.698
97	171.715
98	170.563
99	172.76
100	163.824
101	164.501
102	176.269
103	175.601
104	153.435
105	176.987
106	171.793
107	171.954
108	169.611
109	168.495
110	154.879
111	177.01
112	156.011
113	176.481
114	179.27
115	167.005
116	177.51
117	171.17
118	159.624
119	163.474
120	177.51
121	171.254
122	171.254
123	152.65
124	173.206
125	176.891
126	173.266
127	174.324
128	154.769
129	173.587
130	166.72
131	176.264
132	161.565
133	150.015
134	163.673
135	173.811
136	137.155
137	129.547
138	165.458
139	150.018
140	178.781
141	164.745
142	147.529
143	162.277
144	178.242
145	168.518
146	142.028
147	174.5
148	177.647
149	177.955
150	172.875
151	167.417
152	177.282
153	163.628
154	173.959
155	179.37
156	171.674
157	173.729
158	159.854
159	172.156
160	154.581
161	166.059
162	162.281
163	142.955
164	154.942
165	168.951
166	173.625
167	155.934
168	155.659
169	172.546
170	170.929
171	178.091
172	171.674
173	170.298
174	175.861
175	178.58
176	179.585
177	176.82
178	170.865
179	166.969
180	164.228
181	178.825
182	179.731
183	170.238
184	162.403
185	177.614
186	169.216
187	175.142
188	169.077
189	169.38
190	165.366
191	179.166
192	168.111
193	179.79
194	168.294
195	171.431
196	170.134
197	174.369
198	178.506
199	160.925
200	180
201	169.849
202	162.403
203	180
204	157.996
205	176.987
206	153.435
207	171.87
208	161.565
209	174.094
210	170.651
211	177.901
212	164.122
213	170.834
214	126.687
215	154.747
216	156.468
217	176.654
218	165.739
219	177.451
220	172.659
221	171.265
222	158.414
223	179.718
224	176.689
225	174.352
226	176.222
227	166.675
228	177.879
229	173.48
230	174.746
231	171.737
232	170.192
233	171.18
234	178.059
235	179.604
236	175.755
237	167.448
238	172.569
239	169.695
240	174.663
241	173.841
242	172.056
243	177.985
244	176.222
245	174.352
246	167.424
247	161.32
248	171.803
249	174.094
250	175.601
251	165.964
252	172.875
253	167.681
254	170.894
255	179.46
256	174.038
257	178.713
258	179.635
259	177.205
260	172.304
261	172.861
262	168.064
263	177.026
264	162.99
265	172.235
266	170.134
267	170.134
268	177.51
269	162.255
270	164.676
271	174.552
272	174.841
273	178.476
274	177.709
275	166.329
276	177.639
277	161.952
278	172.444
279	174.452
280	179.277
281	177.749
282	173.716
283	157.026
284	173.517
285	171.228
286	167.45
287	176.104
288	166.257
289	159.457
290	172.74
291	177.757
292	165.964
293	157.38
294	165.75
295	157.302
296	160.035
297	142.64
298	152.103
299	150.572
300	174.752
301	154.079
302	154.477
303	132.049
304	125.385
305	170.385
306	158.149
307	151.211
308	165.121
309	169.986
310	177.049
311	161.119
312	156.14
313	177.049
314	163.25
315	176.455
316	177.429
317	176.222
318	158.009
319	178.394
320	161.427
321	169.216
322	175.03
323	177.633
324	172.823
325	178.863
326	179.484
327	174.806
328	172.875
329	170.149
330	173.636
331	173.772
332	175.737
333	168.69
334	157.834
335	170.363
336	171.87
337	176.269
338	177.184
339	165.09
340	177.474
341	169.476
342	172.674
343	160.346
344	163.25
345	176.694
346	154.459
347	178.448
348	151.79
349	157.714
350	158.405
351	170.456
352	170.779
353	173.599
354	178.226
355	179.703
356	170.354
357	177.586
358	171.689
359	165.379
360	169.695
361	179.813
362	170.267
363	169.641
364	153.435
365	178.264
366	166.76
367	157.878
368	179.018
369	172.585
370	171.603
371	165.599
372	153.8
373	156.801
374	166.851
375	167.981
376	156.801
377	164.055
378	153.27
379	159.821
380	149.036
381	157.38
382	176.055
383	168.056
384	173.25
385	168.495
386	175.104
387	154.805
388	158.591
389	153.298
390	147.966
391	122.358
392	173.491
393	151.178
394	168.17
395	160.769
396	171.87
397	179.288
398	174.879
399	176.613
400	174.472
401	172.725
402	168.825
403	173.596
404	157.751
405	173.91
406	165.332
407	169.141
408	176.394
409	174.575
410	152.556
411	173.946
412	172.875
413	175.4
414	168.275
415	158.703
416	171.553
417	176.775
418	179.01
419	176.084
420	170.385
421	175.389
422	177.357
423	167.586
424	175.798
425	179.129
426	174.289
427	180
428	173.157
429	136.648
430	170.042
431	144.338
432	165.121
433	159.341
434	178.781
435	177.808
436	179.012
437	176.633
438	178.172
439	175.907
440	175.391
441	169.425
442	154.165
443	161.395
444	164.687
445	176.878
446	138.851
447	177.295
448	148.24
449	168.69
450	172.875
451	176.055
452	136.249
453	172.316
454	123.299
455	155.521
456	155.12
457	147.995
458	119.745
459	126.293
460	174.218
461	162.144
462	135.64
463	155.376
464	148.106
465	165.104
466	145.305
467	157.62
468	178.176
469	145.773
470	169.341
471	169.62
472	120.634
473	133.806
474	105.422
475	115.633
476	176.055
477	171.87
478	172.875
479	167.946
480	174.857
481	174.936
482	172.712
483	178.735
484	170.96
485	171.085
486	168.932
487	166.357
488	178.854
489	178.537
490	178.968
491	179.569
492	175.811
493	177.914
494	172.337
495	159.747
496	166.329
497	171.254
498	178.441
499	169.579
500	179.801
501	177.51
502	175.601
503	178.39
504	174.12
505	163.278
506	156.584
507	165.658
508	161.968
509	123.996
510	176.055
511	161.296
512	126.895
513	124.939
514	149.153
515	157.903
516	142.18
517	93.0287
518	90.5886
519	166.875
520	125.3
521	146.821
522	130.236
523	152.19
524	173.628
525	157.686
526	169.695
527	147.995
528	160.163
529	149.608
530	145.67
531	127.185
532	116.949
533	134.411
534	175.76
535	177.839
536	139.764
537	175.601
538	102.843
539	160.269
540	151.526
541	160.994
542	134.775
543	109.729
544	154.156
545	159.944
546	148.055
547	118.644
548	168.394
549	174.459
550	140.541
551	177.622
552	165.996
553	169.04
554	165.363
555	151.405
556	172.62
557	175.617
558	174.588
559	156.801
560	77.1957
561	132.786
562	172.267
563	157.751
564	158.629
565	172.76
566	144.264
567	146.31
568	171.347
569	122.927
570	121.648
571	166.588
572	165.689
573	77.3937
574	172.358
575	124.783
576	72.6563
577	168.996
578	65.1707
579	138.028
580	151.074
581	156.595
582	170.508
583	145.197
584	97.0262
585	118.743
586	136.637
587	163.611
588	137.353
589	116.301
590	167.735
591	129.56
592	115.094
593	72.2485
594	132.729
595	130.122
596	164.487
597	149.311
598	166.657
599	154.778
600	157.38
601	131.186
602	123.559
603	142.125
604	138.894
605	112.671
606	119.427
607	94.9835
608	137.643
609	140.856
610	171.18
611	151.587
612	149.413
613	163.25
614	164.745
615	142.125
616	95.5993
617	138.863
618	119.116
619	69.0442
620	165.228
621	133.182
622	167.142
623	169.306
624	83.7434
625	145.751

[truncated: 7 more sheets: Fig. S13-Angles tasA, Fig. S15-red, Fig. S15-yellow, Fig. S15-blue, Fig. S15-green, Fig. S15-purple, Fig. S15-black]
